# Supplementary material for: Case report: Understanding the impact of persistent tissue-localization of SARS-CoV-2 on immune response activity via spatial transcriptomic analysis of two cancer patients with COVID-19 co-morbidity
Source: Front Immunol. 2022 Sep 12;13:978760. doi: 10.3389/fimmu.2022.978760 (PMC9510984; doi:10.3389/fimmu.2022.978760)
Supplement: Supplementary file 3 [file Table_1.xlsx]

## Sheet: Ren et al
Ren et al-Table S5. Viral+ cells (from BALF) compared with viral- cells from PBMC and BALF, related to Figure 4; unadjusted P<0.01
Tcell	NK	Bcell	Neutrophil	Macrophage
CCL2	CCL2	CCL2	ISG15	-
CXCL10	CTSL	CTSL	RSAD2
CCL8	C15orf48	IGLV3-32	IFIT2
SPP1	SLPI	SLPI	IFIT1
C1QB	SERPINB2	SPP1	IFIT3
APOC1	CD3E	CCL8	IFITM3
SLPI	SCGB1A1	CLDN3	H3F3B
CCL7	CD3D	C15orf48	SAT1
C15orf48	SPP1	TNFRSF12A	MX1
SCGB1A1	WFDC2	C1orf194	CCDC170
C1QC	CD8A	C20orf85	MTA2
MS4A4A	SAA1	RRAD	FAM126B
FPR3	CXCL10	CXCL10	AXL
DEFB1	SCGB3A1	FAM183A	ISG20
SCGB3A1	CCL8	KRT19	IFITM1
WFDC2	CD8B	KRT7	C15orf48
MSMB	CD3G	C9orf24	CCL4L2
C1QA	MSMB	FOXJ1	GBP1
CTSL	CTLA4	C1QC	RNF213
SERPING1	MUC1	WFDC2	IL1RN
APOE	TIMD4	SCGB1A1	PI3
IFI27	S100A2	CCL7	HERC5
IFIT1	IFI27	GDF15	CCL2
IL1RN	SLITRK2	RSPH1	MX2
AQP9	DUSP4	ELF3	SLPI
RSAD2	RYR3	IFI27	FTH1
EMP1	PPARA	CLDN4	MT2A
MARCKS	CD24	MT1E	PLAU
TRIB1	PARD6B	MT2A	MALAT1
CCR1	IL1RN	LGALS3	CD274
HMOX1	FXYD3	ANXA1	HES4
IFIT3	IGHG4	IL1RN	TACC2
ISG15	MT1G	S100A11	FCGR3B
OAS3	ADAM19	CTSD	IRF7
MS4A7	CCR5	MAFB	CCL3L1
PPARA	ITGA1	CCR1	TNFAIP6
SPATS2L	IGLV3-19	IFITM3	CCL8
LGALS3	MT-ND2	KRT18	FCER1G
RBM47	FRMD4B	RSAD2	DPPA4
IFI44L	CXCL8	FCER1G	HIST2H2AA4
PLSCR1	MTRNR2L10	NOG	LY6E
DPPA4	MT-ND3	CCDC170	OASL
CD68	AL135790.1	CAPS	IFIH1
SLITRK2	CCR1	IGHG4	AMFR
CD9	MT-ND4	NUPR1	SPP1
IFI44	SGK1	FTL	IFI44L
MAFB	FABP5	IGLV3-19	BTBD9
IFI6	MT-CO2	MT-ND4	WAC-AS1
IFIT2	CAMK4	DPPA4	ZNF688
USP18	COTL1	KRT8	CEACAM1
CMPK2	CD9	MT-ND2	CCRL2
MX1	ISG15	MTRNR2L8	CYSTM1
MX2	CAPG	MTRNR2L4	SAMD9L
NEAT1	SPATS2L	MTRNR2L1	IDO1
IL4I1	LAG3	S100A6	MTRNR2L8
HAVCR2	LGALS3	TXN	APOC1
SAT1	DUSP16	SAT1	APOBEC3A
STAT2	MT-CYB	TYROBP	DDX60L
CEBPD	MT-ATP6	MTRNR2L10	IFI27
PARP14	APOBEC3A	MTA2	LITAF
FURIN	MT1E	MT-CO2	CTSL
DUSP4	IFIT1	GBP1	B2M
IFITM3	MTRNR2L11	LINC01879	NOG
S100A11	GPR171	TACC2	TNFSF10
CEBPB	IFI6	ATF3	PPM1N
TYMP	SAMSN1	BTBD9	CARD17
DDX60L	NUSAP1	CD163	PAK1
CCDC170	NAMPT	MT-CO1	DDX58
APOBEC3A	EMX2	GLUL	CXCL10
OAS1	NUPR1	PLAUR	PRDX5
MT2A	MT-ND1	CSTB	GBP4
CXCL16	MX1	AXL	HSBP1
HERC5	HMGB3	IGHV4-34	FABP5
IGLV3-19	IFIT3	CIRBP	BID
PARD6B	PLSCR1	IFI6	PARP14
PGAP1	LRRC75A	CST3	SLAMF7
MT-ND2	DPPA4	RGPD4-AS1	SASH3
ITGA1	AGO2	FAM126B	IFI6
CD163	NEAT1	IFIT2	LGMN
RGS1	IGHG1	CTSB	LINC01879
BTBD9	RGS1	DYNLT1	HCK
OAS2	AIF1	CEBPB	NAIP
RYR3	PERP	MT-ND5	CCL3
CCL3L1	IFI44L	OASL	DEFB1
GPR171	RPS10	TRIR	OAS3
IFI16	ETS2	ATP6V1G1	TIMP1
NUPR1	WARS	IGSF6	TNFRSF1B
LGMN	ANKRD28	ZFAS1	RGPD4-AS1
ISG20	MX2	LINC02334	NAGK
ALCAM	RCAN3	SRGN	PSMB8
CXCR6	OAS3	MT-ND1	FCGR3A
AC015912.3	CENPF	IFIT1	TMEM140
RGPD4-AS1	MT2A	LRRC23	CD55
WARS	MT-CO1	CD68	GBP5
GBP1	MT-CO3	SERPINA1	SENP7
TNFSF10	TYMP	MT1X	OAS2
IFIH1	IFI44	ITM2B	NF1
CCR5	CTSB	CCL3	PRR13
EIF2AK2	STAT2	SNHG8	PLSCR1
PPP1R14B	SNX9	CYSTM1	FNIP2
RASGEF1B	AC016831.5	MTRNR2L12	XAF1
NFIL3	RSAD2	TYMP	HSPB1
ANKRD28	PARP14	C4orf3	CARD16
LAMP3	SAT1	NINJ1	CD69
CTSZ	MT-ND6	UBB	ANXA5
LILRB4	BTBD9	IGHG1	CMPK2
IRF4	YBX3	CCL4	IFIT5
MT-CO2	UBALD2	GPM6B	CTSA
DUSP6	PLAUR	CTSS	SPI1
XAF1	TRIM25	IFIT3	MTRNR2L12
PARP12	CD68	SUMO2	BCL2A1
LGALS9	PSMA2	HMGB1	HLA-B
RNF19B	HERC5	MT-ND3	CTBS
ETV7	ISG20	SAP18	ARHGAP26
C3AR1	S100A11	NEAT1	NDUFB3
FCER1G	CCL4L2	MT-ATP6	RAN
SGK1	MTRNR2L1	TIMP1	DECR1
SAMSN1	TYMS	CD24	HNRNPLL
DOCK5	LINC01943	FTH1	FPR1
MT-ND4	IRF4	TMTC3	APOL6
CTSB	HNRNPH1	UBE2D3	CD48
CTLA4	GALM	BRI3	SCAF11
EPSTI1	USP18	HMGN2	ZNF655
STAT1	CEBPB	MT-ND6	CREM
EIF4EBP1	GZMK	UPP1	MS4A7
IRF7	PELI1	MYL12A	HERC6
FABP5	CD44	UQCRH	PSME2
SAMD9L	C4orf48	MORF4L1	PIK3R5
CTNNA1	TRAC	NABP1	CASP4
FCGR2A	AC245297.3	SRSF3	TUT7
PARP9	BCL2A1	GABARAPL2	RHOH
GK	MKI67	MYO15A	DEK
ODF3B	VIM	LSM7	SAMD9
CHMP5	SRGAP2	ATP5MG	UBE2J1
METRNL	JUND	PTGES3	IFI44
OASL	VMP1	PSMB9	ZBP1
IFI35	ANXA5	TRIM22	SMIM14
DDX58	AC058791.1	HMOX1	VLDLR
ADAM19	SLC11A1	FABP5	FGD4
LAG3	MT-ND5	ANXA2	GBP3
SLC1A5	STAT1	VLDLR	CLEC4D
SRGN	TNFSF10	PPARA	CALHM6
ACSL1	TRPS1	RBM8A	GPM6B
APOL6	PCLAF	LRRFIP1	SOCS1
MT-ND3	CD27	TAX1BP1	H2AFJ
CREG1	GBP1	SNRPD3	FCGR2A
SLC25A28	BICDL1	RTRAF	MIER1
LAP3	BCL2L11	FAM49B	PKN2
MTRNR2L10	GBP2	ARIH1	ATG3
IFIT5	CTSD	EMP3	NT5C3A
CTSD	SSTR2	OST4	AP3S1
FAM126B	NCF1	PPDPF	HPS1
FRMD4B	PDE3B	IGLC3	PIAS2
GCNT1	HLA-DRA	CD63	ST8SIA4
GALM	LINC01871	MTRNR2L6	HLA-C
VMP1	PI4K2B	WIPF1	SMIM26
AC058791.1	CMPK2	NDUFB11	GALM
IGSF6	FKBP5	BLVRB	NEAT1
NAMPT	HNRNPLL	ZNF706	MIEN1
NOG	LACTB	SF3B2	ARIH1
CYSTM1	CD59	MAX	TRAPPC2
PLAUR	TXN	SLC2A3	GLRX
LY96	CCL3	OGA	RALGDS
CCL3	AC114760.2	SH3BGRL3	DAAM1
LINC01943	CCL3L1	SEC11A	PARP8
HERC6	RASGEF1B	SLC25A3	PLAGL2
IGHG1	PCDH9	ANXA11	BACH1
B4GALT5	NDUFV3	POU2AF1	IGSF6
SLC1A4	SCARB2	S100A10	ATP6V0E1
SERPINA1	BRI3	RSRC2	SEC14L1
LACTB	ZBED3-AS1	CIB1	CD163
TXN	CCL4	CD44	HLA-F
FNIP2	IFI16	SF3B5	SHOC2
SPI1	ATXN1	ATP6V0C	CCL4
DSE	HIF1A	DBI	SNRPB2
CAPG	OASL	ATP6V0E1	HSPA1B
QKI	PHLDA1	COX6C	NTNG1
MT-ATP6	IFIT2	NHP2	HEXB
AL135790.1	Z95114.1	UPF3A	MAP3K2
UNC93B1	CBLB	ARL6IP4	KDM5A
DNAJC5	HMGB2	ACP1	MIR3945HG
CD38	GLS	PSMB8	RSRC2
ZCCHC2	H1FX	MAGOH	KDM2A
RNF213	CSTB	GABARAP	TNFSF13B
BLM	ARRDC3	OTUB1	GSDMD
HIPK1	RGPD4-AS1	PHACTR1	PHACTR1
ACP5	S100A6	LCP1	IFRD1
N4BP1	PAG1	C6orf48	PARP12
OTUD1	PTMS	SSBP1	CYTH4
GRN	PNPT1	SET	SQSTM1
CTSH	TMEM14C	CAPG	SNU13
DOT1L	ACP5	FUNDC2	RAB8A
DRAM1	AC055713.1	TNIP1	NDUFB6
DUSP5	UNC93B1	CAPZA1	SAP18
GBP4	ELL2	RAP1B	EP300
MYO15A	OPHN1	MAP4K4	NUDC
IL2RA	FAM129A	ZNF207	FYB1
EML6	MIR155HG	CREBRF	SELENOW
ATP6V1B2	SDCBP	RSBN1	AC099489.1
FKBP15	MYO15A	ZNF638	PRKCD
AXL	FOXO1	ARHGDIA	CLEC7A
ADAR	RBPJ	DEF6	MCEMP1
SAMD9	EDEM1	ATP5F1B	TREM1
ANXA5	MIAT	TMEM123	USP18
PLEKHO1	IFIH1	TMEM59	GAK
ATP2A2	AC003681.1	GTF2I	TSPAN14
MFSD14B	DDX60L	DRAP1	DOCK4
ATXN1	LRRC8C	VPS28	PARP4
TACC2	AL022322.2	PPIA	SRI
TAP2	GSPT1	FKBP1A	SBF2
SBNO2	OAS2	YME1L1	HPSE
FNDC3B	MBD2	TMA7	TMEM147
BCL2A1	DUSP6	CLASRP	TNFSF14
TRIM22	CYTOR	GNAS	EPSTI1
TNFRSF18	SLC7A5	SSB	SNX6
ARIH1	TNRC6A	RNF19A	SNRPG
LYN	ARIH1	ATP5F1C	PCM1
DTX3L	HIPK1	RWDD1	CEBPB
CAB39	ZBTB20	LMNA	C1orf43
PSMA2	ATP8B2	ILF2	YWHAE
MTA2	ERO1A	SDF2L1	EMP1
MT-CO1	DUSP5	PARK7	SLC38A2
DYNLT1	ETV6	KIF1B	MAP1LC3B
TRIM25	ODF3B	ALOX5AP	TPP1
HNRNPH1	MTHFD2	CYBA	MYL12A
KLF6	METRNL	HNRNPH1	RASSF5
NABP1	ATP6V1B2	MIER1	CNTRL
RALA	C6orf62	ARF6	FOSL2
YBX3	IFITM3	RNF138	POLR2I
SLC31A1	ZNF891	TRMT112	SERPING1
SOCS1	TSIX	CSNK1A1	MBOAT7
MTHFD2	PLEKHG2	PLEK	DCP1A
ATOX1	CLN5	ANP32A	ADGRE2
MAF	KCNK6	MRPS21	PSMB7
NT5C3A	MCOLN2	SUPT4H1	DGAT2
WAC-AS1	MPV17L	PTP4A2	ATG12
SMCHD1	TMEM123	SNU13	TPD52L2
MT-ND6	FOXK1	SFSWAP	DENND3
BRI3	CCDC170	SRSF4	RABGAP1L
CDKN1A	HERC6	PPP1R18	IRAK2
PRDM1	TGIF1	MT-CYB	VHL
LGALS3BP	RYBP	SFT2D1	PSTPIP2
SMAD7	MSI2	CRBN	SEMA4D
ZBED4	GMFB	TUFM	RAB10
UBALD2	LIMS1	C8orf59	CNP
SIPA1L1	EXOSC6	RAN	PTK2B
CACNA1A	SRM	XRN2	HLA-E
MT-ND1	KLLN	OAZ1	SIK3
LY6E	KDM1A	LENG8	NFIL3
PSMA4	RPA3	HBP1	ARAP1
NUDT14	MT1X	REX1BD	LCP2
RELT	FMR1	CD9	STX11
COL4A3BP	PGD	DHPS	RIPK2
NCF4	RDX	PDGFA	NUPR1
NADK	TAP2	PLSCR1	GNG10
SNX9	XAF1	KYNU	NSL1
JMJD1C	SRGN	BUB3	COLGALT1
CNP	RPS6KA5	SNRPF	SERPINB1
USP9Y	FAM118A	RPAP2	GNS
TMEM140	CACNA1A	PFN1	ECHS1
CD59	USP9Y	IGKV3-20	TAPBP
CST3	EPSTI1	MBP	ELOC
MCMBP	SIPA1L1	PIP4P1	NFIC
PLEKHM2	GCNT1	CALM1	MRPL14
AGO2	JMJD1C	LAP3	BCL3
APOBEC3H	TBL1XR1	FBXO7	LILRB3
SENP7	LINC02446	IRF2BP2	ELF1
ITGAX	TMEM154	EMC4	MED28
SLC16A3	LAP3	LAMTOR4	PSMA4
HELZ2	HIVEP2	NFKB2	GK
ANXA2	NFIL3	ITGAE	TIMM10
PPIF	CNOT6L	SPATS2L	TFEC
SLC7A5	NT5C3A	DCTN3	FAM49B
MNDA	SBF2	BTN3A2	LPIN3
NPIPB5	ELK3	CLINT1	GAB2
SLIRP	ARID1B	TKT	AVL9
CSTB	SPCS1	KLHL24	BST2
NMI	TNFAIP3	FAM133B	ELOF1
ELOVL6	FAM241A	RIOK3	NBN
SLC38A2	PPIF	LAPTM4A	TSIX
MXRA7	ST3GAL5	RAB7A	USF2
GPM6A	HAVCR2	NT5C3A	P2RX4
FOXO1	MED25	NAMPT	DRAP1
TBL1X	GBP3	VAMP8	EZR
CSTF3	EZH2	AFTPH	OSER1
TXLNA	RGCC	PPM1N	HTATIP2
IRAK1	CERKL	ADAR	ATP6V1F
CCL4	XPO1	LCP2	DYSF
COTL1	NAP1L1	WARS	CD83
CASP3	MDM2	PTK2B	GYPC
LMNB1	WDR73	DNPH1	MAD2L2
SLC11A1	YWHAE	AKAP9	AC004687.1
ERI1	EIF4EBP1	UBE2B	NOD2
GLUL	TF	PHC3	AFF4
PANK2	GOSR1	GBP5	BRI3
PDXK	SERPINB9	TNFSF10	LSM5
ZFYVE21	PDE4DIP	FKBP8	POMP
SCARB2	NABP1	SAFB2	ITGAX
GPM6B	EHD4	SRP14	VOPP1
DDX60	ZNF714	PARD6B	MTHFS
AC016831.5	BCL3	FIBP	GMPR2
NOP10	OTUD4	WAC-AS1	MEFV
ANKRD13A	TOR1AIP2	PIAS2	KXD1
HINFP	ATP5PO	TMBIM6	LAIR1
TRPS1	AP1G1	TNRC6B	PDE4B
ARF6	CSNK2A2	KLLN	UBA1
GNE	RBM26	SMARCA2	NPC2
SLC6A6	MRPL42	NOL7	AIMP1
AC245297.3	C4orf3	SOD1	SNX1
RTP4	EIF1AY	SPG7	OGFR
SRM	NHP2	CWC15	GSTO1
TRIM21	HLA-DRB1	IFITM2	SMIM25
C4orf48	IFIT5	RGCC	ATP6AP1
HSBP1	PPP1CB	BCAP31	ETS2
AHCYL1	STMN1	TNFSF13B	MYO15A
HAPLN3	NMNAT3	SCAND1	CNIH4
BCL3	DDX60	RBM17	CASP8
CFAP69	SLC16A3	IFI16	BIRC2
TRAFD1	GABPB1-AS1	CALM3	RBM8A
S100A6	UGCG	LPAR4	SBNO1
ATAD5	TRIM22	CHURC1	CSF3R
MTRNR2L11	SRSF2	OLA1	HCAR3
GNB1	SMCHD1	NDUFV1	POLR2A
RDX	ATP5F1A	TMEM14B	MS4A4A
UFC1	EIF2AK2	CCND2	CYTH1
BAP1	SNX10	IRF1	PAFAH1B1
TRIM33	GPM6A	URM1	OAS1
SLC25A24	NFKB1	MRPL54	COA3
CREM	MMS22L	CUL5	HSPH1
PERP	XPOT	HECTD4	GPR108
STAM2	ATP5PF	RAP1A	ADD1
AP1AR	CLDND1	G3BP1	MT-ND4
SRGAP2	ATP8B4	LSM3	MICAL1
SNX27	UBE2S	CHCHD2	LAMP1
GPATCH2L	SAMD9	NAA15	SNHG9
AC016831.1	CALM3	RPAIN	LNPEP
WASHC4	HELLS	DDOST	ZSWIM6
TRMT1L	CLPB	EPB41L4A-AS1	ZNF638
WDFY1	S100A10	RAD23A	CLMN
KIF1B	SEC61G	LARP7	METTL21A
MOV10	PRDX3	ATP5F1A	GABARAPL2
C6orf48	KLF6	MRPL43	RAB24
PTGIR	NCOA3	ZFAND6	RYBP
RPS6KA5	MAF	NDUFAF8	CDK13
APOL1	CKLF	VPS35	LINC01410
UPP1	B4GALT5	DR1	SFT2D1
UBE2L6	LAMTOR4	COPS6	NUP98
BICDL1	PSMA4	NUB1	NFE2L2
CNOT6L	HLA-DQA1	CLIC1	CARD8
NOTCH1	PARP9	CALR	MOV10
DUSP16	AGFG1	RNF114	RNF149
TRIM38	TRAPPC8	EIF3A	SEM1
FAM120A	LGALS9	ANXA5	QKI
STOM	SMARCA5	SPI1	MRPL42
DNAJC13	CLEC2D	WDR83OS	VAMP5
MT-ND5	TACC2	AMD1	DAPP1
CMIP	CD63	GNAI2	PRKAR2A
PTMS	PDGFA	PRPF31	DDX60
POMP	LCLAT1	RBM5	M6PR
RPS27L	CD2AP	EHMT1	KMT2E-AS1
C6orf62	TUBA1B	PPP2CA	SAFB
PDE4B	TLNRD1	NCF2	PDLIM5
ST3GAL5	HEBP2	AQP3	MRPS6
SOS1	C1orf131	PIN1	RBM23
CD47	NFATC2IP	PSMD6	AC092171.3
LDLRAD4	PLP2	FYB1	WASHC2C
FAM214A	SLC6A6	YY1	TXN
RNF19A	RPLP0	VDAC2	FTX
ATF3	CHCHD10	PSMD4	TRIP12
GMFB	NASP	AC106820.2	MRPS5
BCL2L11	LAMTOR5	REEP5	AL031595.2
ITGAE	WDR66	DCAF7	FYTTD1
ARHGAP18	SUB1	DAP3	ATP6V0A1
REEP3	QKI	TOMM5	SEC61A1
NENF	AHI1	SSNA1	SH3GLB1
MPP1	ERI1	YWHAQ	TRAPPC3
UBA6	PICALM	SDHC	SP1
COX17	FAM177A1	POLR2E	CLPB
SKIL	CPSF2	SGK1	ZNF277
MTRNR2L8	CDC14A	UFM1	TNFRSF1A
AC245452.1	CRYBG1	CBX3	NFKB2
MAVS	HELZ2	PRDX6	MLLT6
DAPP1	OAS1	DCXR	ASAH1
MPP6	ZNF397	SLC11A1	SERTAD1
KLLN	PCNX1	SCP2	RPS27L
HDLBP	FRK	PNKD	FKBP15
SGPL1	BCL11B	OS9	MLKL
UHRF1BP1L	APOOL	ALDOA	CIR1
TRIP12	CMIP	MEAF6	PFKFB3
FNDC3A	PPP1R35	FNTA	CSRNP1
PTPRJ	UBE3C	S100A4	ARHGAP27
MLKL	NDUFB9	TIMM17B	COMMD1
MTRNR2L1	DENND4A	CHORDC1	VPS26C
XRN1	HPGD	FGR	C12orf45
NEU1	SATB1	RHOB	ABI1
TMEM245	CD81	CALCOCO2	LAP3
CKS1B	UBE2K	ANTXR2	MT-ND2
NFE2L1	N4BP1	HIST2H2AA4	FFAR2
FGFR1OP	AC097376.2	CASP4	FNIP1
ANKIB1	GLUL	RBCK1	UBE2W
TRANK1	CCZ1	AKR7A2	CD300A
SFMBT2	RAB9A	NEDD8	CCNL2
SLC11A2	WNK1	POLK	MBP
IFNGR2	NUP62	CYB5A	YWHAG
EZH2	RPL28	SSU72	STAT3
ZNF397	LYST	WASHC1	RREB1
ROMO1	RPL39	ZPR1	LAMP2
PLEKHG2	CTNNB1	DYNC1H1	HLA-A
ARID3A	RAB21	LGALS1	MGAT1
ATP13A3	MTRNR2L8	FAM3C	MECP2
MRPS18C	MAD2L2	DNAJC7	RARRES3
MT1E	HELB	TUBB	KCNK6
MCOLN2	KYNU	AL356608.1	CNOT4
GNG5	NANS	SNRPD1	TOMM5
AHI1	DCUN1D1	YTHDF2	LHFPL2
GDAP2	CXCR4	GSTP1	PDE12
HSP90AB1	HAUS3	RICTOR	PANK2
RGS16	FAM3C	KDELR1	ADAMTSL4
PIP4K2A	STAT5B	BUD23	SP140
RBX1	ZNF791	TWF2	CHMP4A
Z95114.1	OR2M3	NSRP1	DDX3Y
ACSL4	MIR4435-2HG	NXT1	LRRK1
BROX	FBXO22	TOX4	CNOT7
PIM3	DCXR	EDF1	TOR1AIP1
HMGB2	GYG1	MRFAP1	UBE2A
KYNU	PSMB3	TAF3	AZI2
SEM1	ZNF562	TALDO1	RIF1
COPS9	ZNFX1	RPL36AL	CYFIP1
BHLHE40	TXLNA	TP53TG1	ORC4
PHTF1	PLEKHA2	PLEKHJ1	DESI1
YWHAH	RRAS2	LNPEP	WASHC4
SON	RERE	C1orf43	UBE2B
CD2AP	DRG2	H2AFJ	HSPA8
KDSR	SNX27	CLK3	ZFR
PPM1N	CKS2	CAPZA2	SPINT2
GBP5	LARP1	TXNRD1	TMED10
JCHAIN	GNB1	LRPAP1	TPM4
MT-CYB	CHMP5	RIF1	ARL5B
CLASP1	MOV10	SMIM26	LMO2
NPLOC4	ZFYVE16	ARAP2	CHD9
ARAP2	CLEC2B	NFKBIB	AC016831.7
SEC24D	EPN1	POT1-AS1	NDUFV3
ABL2	TMEM50A	CLPX	MT-ND6
CCDC88A	ASNA1	SF3B6	RAB5A
PNPT1	SPAST	TPP2	RAB8B
RRAGC	AFF1	KIAA2026	EIF2S2
FAM241A	COX6A1	EIF2AK2	FCGR1B
ERN1	CD2	DNAJA1	ZDHHC18
YBX1	RASSF3	ANKRD11	FBXO6
AL022322.2	CD38	AKAP8	GPR155
NAP1L4	XRN1	RB1CC1	YY1AP1
FIS1	IER3	PIGB	ARID5B
CPPED1	NMI	TSPO	AGO2
NDUFV3	CREBRF	GGA1	TXNIP
EIF3I	MAPKAPK2	NDUFA12	RTP4
FTL	TIGD1	SMC3	NSRP1
TRIM26	LMNA	MIEN1	NEK9
CD151	ATP2A2	IGHA1	SOD1
HPGD	HIGD2A	SH2B1	GLS
HLA-DRA	ATF4	GHITM	CLK3
EDEM1	UBE2L3	DYNLL1	UQCRC2
CGAS	NPM1	GMPR2	IRF2BPL
IL18RAP	TRIM33	C1D	UBR2
PML	UBA6	DDX3Y	PROK2
CFLAR	CDK13	PSMD13	TNFAIP8
PFKFB3	MED13L	HSP90B1	ZC3HAV1
SULT1A1	CYTH2	NDUFA4	YTHDF3
TSC1	HNRNPM	KLF12	HAX1
AGO4	RPL36AL	NDUFB10	SPATS2L
HECA	STX5	NUTF2	CMC2
CD164	PSD4	DAD1	IER5
ATF5	RGS10	BZW2	RHEB
MPHOSPH6	TRMT112	CXXC1	38961
FAM129A	GGA2	RGS2	ZNF268
MED13	SLC35E3	TROVE2	PFDN1
XIAP	RNF19A	STMP1	TAF7
ANXA1	FAM133B	IRF5	RRAGC
TXNDC17	MAML2	HBS1L	CTSC
DHX58	YWHAG	DEK	PSMC1
NPC1	C16orf72	RBM23	GCH1
TANK	CCDC88A	PDAP1	SLC25A13
SNX10	HDLBP	DPP7	ATP6V0C
PDE4DIP	PPA1	EIF4A1	MITD1
SMG1	CD74	KPNB1	TRIM26
DERL1	ARHGEF12	ABHD17A	CD81
LUC7L3	GAPDH	APOL6	DNTTIP2
GCH1	FAM126A	GPR108	VPS9D1
SAMD4B	NDUFB8	MCRIP1	NAMPT
OXLD1	MRPL11	IDH3G	EYA1
CERKL	ETS1	TCP1	IVNS1ABP
S100A10	ATP6V1F	STMN1	TFG
CISD2	KCNQ1OT1	ZBTB1	KRCC1
PAG1	AREG	PFDN1	NINJ1
INTS6	SNAPIN	PRELID1	HNRNPF
RABGAP1L	CASP10	MRPL3	AL445524.1
ATP2C1	ADAP1	LSM6	WIPF1
ALOX5AP	DDX58	MITD1	RAB7A
EMP2	SOCS1	NDUFB5	SVIL
CEP89	CLASP1	CHCHD3	NCOA1
BST2	POC1B	ZFAND2B	HIST1H2AC
KIAA1468	MTO1	MRPS15	CHMP2B
TSTD1	CDV3	MRPL20	AC016831.1
POLE	NDUFA13	IK	PRRG4
ZBTB20	TMEM14B	AIMP1	CPD
GBP2	PPP2R5C	OPA1	CLEC4E
MSI2	DYNC1I2	BCL2A1	AL024508.2
GRINA	CCDC28B	COPE	PABPC4
AP1G1	IL4R	ETFB	BTN3A2
CASP1	BBIP1	IDH3B	NUCKS1
ELL2	IFI35	CCT6A	DUSP3
BLVRA	NFX1	PSMB6	DPY30
MPV17L		ABCF1	PITPNA
PARP4		DNAJA2	SCYL3
MDM2		XBP1	MKNK1
TPMT		UBE2L3	HCAR2
SEC61G		CYB5R4	AC245297.3
EIF4A2		QTRT1	SIRPA
MFHAS1		PHB	STAT5A
OPHN1		MICAL1	ATP6V1G1
P2RX4		RRP1B	SMIM29
TENT5A		ZBP1	SUZ12
CPSF2		CITED2	SSB
BAK1		MAPKAP1	SPATA13
PGD		SNRNP40	MTRNR2L1
ATF4		KXD1	RAP2C
MT1X		RBPJ	KCMF1
APLP2		SAV1	PSMA5
HMGCR		XAF1	EIF4G3
NBN		SPAG7	KBTBD2
ATP6V1C1		TRAM1	HOOK3
TMEM43		C19orf66	DHRSX
CMTM6		ZNF770	SELENOS
PARP10		LRRK2	CD47
GLS		COX6B1	LIPA
PISD		HAX1	IL4R
AGPAT3		KAT8	CXCR4
SREBF2		ATP5PD	C16orf72
OTUD4		CCT5	CFDP1
GALNT10		PUF60	PACSIN2
PCNA		RNH1	FCHSD2
BLVRB		EIF6	VPS37B
FLOT1		KRIT1	LPIN2
ZFYVE26		CBWD2	XRN1
NRDE2		HOOK3	CRTC2
TM9SF3		PHF5A	RALB
UGP2		RER1	IDH2
EXOSC6		ATP13A3	MR1
ANKH		PRKD2	KARS
JUND		TUBB4B	RALGAPA2
HSH2D		CHMP2A	RAB3GAP1
RAB21		ODF3B	WDFY1
GALNT1		CHMP4A	DNAJC5
CLDND1		CUL1	NRBF2
TUFM		POLR2K	HNRNPH3
CD63		NKAP	SENP5
EYA3		ERCC1	PRDX1
CMTR1		TGFB1	TAB2
HDGF		AC026979.2	CASC3
HCFC1R1		ADPGK	TMBIM1
NPTN		NCOA4	RPL7L1
BTBD7		SNRPG	RNF24
CCDC144A		PAXX	ARFGAP3
TFE3		EIF4E	PRMT2
AVL9		NFAT5	NMT1
PCBD1		RABGGTB	FAM50A
SDCBP		HIST1H1E	SPPL2A
FAM177A1		UBQLN1	KIAA0319L
CD81		AMFR	CYB5A
RAC1		COPB1	RASGEF1B
RAB8B		SNRPC	COX7B
WIPF1		IGLV3-25	DARS
AACS		CNDP2	LRRC69
EVI2A		AL135790.1	LMO4
SNRPG		TWF1	RLIM
NCF1		BRD9	MED17
SPPL3		DNAJB6	TNFRSF14
CIITA		SEC61G	HIST2H2BE
CTBP1		NUDCD2	DYNC1I2
CBLB		CHD8	DNTTIP1
CYTOR		RNF149	BCL2L13
GTF2H3		MLLT10	ARID3A
LMO4		FERMT3	LRG1
ARL4C		RAB11A	SPNS1
ME2		STX10	MIA3
AZI2		MCTS1	PAG1
ANTXR2		MRPS34	AC245452.1
SEL1L3		PPP2R5C	DNMT3A
UBE2Z		SEC13	ZBTB20
SSR3		RAB11FIP1	CREG1
MAPK1		KLF3	UBXN2B
MRPL30		ESCO1	SGK1
ZNF267		KDM6B	TIPRL
PPFIA1		ARID5B	RICTOR
TMEM45A		VTI1B	CLN3
CCT2		SLC12A6	ZNF121
SPTLC2		LIPA	ATF3
ANKFY1		PIGT	CELF4
ANKRD12		AGTRAP	ANKFY1
CDV3		FAM50A	TNF
SLC3A2		PDHB	HELZ2
UQCRH		SCNM1	CDC26
H3F3B		AIF1	SNRPD1
PRDX3		RAB24	ATP5F1A
SLC35E1		SIRT7	TMTC3
GNA13		MEA1	KATNBL1
DNPH1		RANBP1	BAG1
MRPL11		ACP5	COMMD5
HPS1		NSUN5	GRIPAP1
SLAMF7		PDE4D	PLEK
REC8		C6orf62	GBP2
SCP2		TBCA	YWHAH
ZBP1		SND1	GDI1
TBK1		LYL1	MAP3K20
PIK3C2A		ERGIC3	NOP10
PLIN3		PHF21A	AFTPH
TMEM259		CELF1	CDS2
ACSL3		TMEM165	SLC25A45
LIMK1		GLOD4	DENND5A
GSTO2		ELAVL1	MTHFD2
TNFRSF4		VAPA	DNAJC13
CHST11		MGST3	STXBP3
TMEM33		THOC7	IFI16
PLEKHB2		CDKN2AIP	ADM
SRSF3		NOP10	LONRF1
TADA3		PABPN1	NDRG1
STX11		SELENOT	LYN
FCGRT		TET2	TLK1
PAAF1		AC116366.3	BIRC3
UQCC2		ARPC5	TTC1
SUB1		CTSZ	NMI
AFF1		LSM4	SRGAP2B
AUTS2		COMMD9	AKIRIN2
ECPAS		MTHFD2	KIAA1109
ERGIC1		CDK13	JAK3
PANK3		TMEM219	GADD45GIP1
		MT-CO3	GSR
		UBR4	NSMAF
		HSD17B12	INTS3
		TUBGCP2	MAPKAPK2
		PARVB	HIVEP1
		SUPT5H	CD58
		PQBP1	MACF1
		RHBDD2	TLR2
		FBXL5	CD53
		PIK3AP1	RBM7
		PUM1	BHLHE40
		LAMTOR2	MORC3
		BRIX1	AL022322.2
		ZNHIT1	DYRK1A
		CYTH4	SMCHD1
		NDUFA2	AL356608.1
		CCNC	ZCCHC10
		SMIM7	PLEKHM2
		MAP4	MXD1
		CD2BP2	NEDD9
		UTP18	SECTM1
		ADAM17	SBNO2
		GNAI3	RBM47
		PSMA7	MTRNR2L10
		PFDN2	ABCF1
		SAMHD1	WSB1
		USF3	MPP1
		UBA6	HEPACAM
		DYNLT3	PLEKHB2
		PSMB4	MARCKS
		EXOSC5	IFITM2
		PAFAH1B2	STK40
		SNHG9	TRIM5
		NDUFB7	WIPF2
		MRPL52	KIN
		ADIPOR1	PML
		CDC42EP3	RGL2
		GSDMD	LMNA
		AKR1B1	OSTM1
		GNPTAB	GSAP
		DSTN	NABP1
		WDR1	TRIM25
		SERPINB1
		PET100
		CDK2AP2
		NDUFV3
		SPG11
		FKBP11
		ARFGEF2
		RNF34
		FBXO15
		FNDC3B
		TRAF3
		CTCF
		ATP5MC3
		MRPS5
		SPTAN1
		CAST
		PSMD7
		PAFAH1B1
		TMEM167B
		C1orf52
		BABAM1
		SRSF9
		UCKL1
		TMCO1
		TMOD3
		ARPC4
		HSPA9
		RASAL3
		RAB5B
		USF1
		HERC4
		NDUFB4
		DENND3
		WDR46
		DHX15
		DNAJC15
		ARRDC2
		SDHD
		FAM173A
		BANF1
		RPS19BP1
		COX19
		TMEM50A
		CHCHD5
		LRRK1
		NPAT
		EML6
		ARPP19
		WDR33
		IST1
		ITGB1BP1
		AP3S1
		TAPBPL
		FAM136A
		LSM5
		MRPL55
		GSN
		CLEC2B
		IMP4
		TECR
		BTN3A1
		PSMA1
		DCP2
		ERBIN
		PRRC2A
		SIGIRR
		PITPNB
		FLNA
		VOPP1
		SLC3A2
		MYO10
		APLP2
		SNX10
		ELOF1
		PYCARD
		MFSD14C
		ELP5
		ELOVL1
		PPP2R2A
		MSI2
		38777
		SRP54
		SH3BP2
		ADRM1
		GPATCH2L
		INO80C
		ZFR
		HSD17B10
		OGFR
		MAGED2
		IFI44
		ING5
		GNLY
		BACH1
		CLPP
		GTF2F1
		ARMCX3
		UBE2L6
		FAM120A
		LGALS9
		VPS53
		ENTPD4
		C1orf131
		MED4
		RNF145
		HMOX2
		QRICH1
		WAPL
		METTL5
		SDF4
		RUNX3
		MRPS18B
		UBL5
		MAN2A1
		KIAA1143
		C19orf25
		AAK1
		TPI1
		MAML2
		CTNNB1
		PDXK
		AKR1A1
		TNFRSF1B
		SUGT1
		NIPSNAP2
		CD27
		FAM111A
		DCTN2
		NORAD
		PPM1G
		GNL3
		ARF4
		GOLPH3
		ZCCHC8
		RNF115
		RELA
		PARP14
		PRDX2
		SDHB
		FCF1
		FAM107B
		ACADVL
		DNMT3A
		NMI
		COPZ1
		IL10RA
		IFNGR1
		MED13
		VAV1
		ROMO1
		MGA
		ATXN2
		SUN2
		POLE3
		SOX4
		USP1
		FCGRT
		IDH3A
		ATP6V1E1
		ESF1
		HSBP1
		ATP5PF
		ENOPH1
		SUCLG1
		NUDCD3
		ERH
		COPS9
		KATNBL1
		TMED10
		MZT2B
		ASAH1
		PMM2
		PDPK1
		MCL1
		DMAP1
		IFT20
		RAB18
		NAGK
		HSPD1
		CARD16
		NIT2
		NDUFS7
		ARL6IP1
		VDAC1
		RPAP3
		PSMD1
		RAD23B
		NDUFAF4
		PRRG3
		AK2
		TRAPPC3
		PRNP
		DYNLRB1
		ACTG1
		DRG1
		SLAMF7
		MYDGF
		ATF5
		COX7A2
		CD46
		TBL1XR1
		CCDC28A
		MDH1
		ANAPC13
		ITPA
		LYZ
		EBPL
		OR2M3
		RFXANK
		FOXJ3
		POLDIP3
		ATP5MC1
		KLF13
		HSPA4
		C19orf70
		NDUFAF3
		DDRGK1
		LYRM1
		IL32
		ZSWIM7
		ZC3H18
		GTF2F2
		ZBTB8OS
		DNAJB12
		NLRC5
		KPNA1
		ZNF428
		MYD88
		CNIH1
		TMED2
		ATG5
		SSR4
		EIF4E2
		MLX
		TRIM56
		STUB1
		HNRNPH2
		DCPS
		BCDIN3D
		SMARCA5
		MYSM1
		HNRNPF
		MRPL42
		CYTOR
		TUBA1B
		TNIP2
		USF2
		STOML2
		PPIE
		STAT1
		SNRNP27
		HDAC7
		LINC01873
		MRRF
		COX5B
		TAOK1
		ZEB2
		CBLL1
		WNK1
		LAMP1
		UBE2A
		MRPL57
		PPP4C
		RTN4
		SCFD1
		SMC1A
		TRRAP
		FPGS
		MAN1A2
		TLE4
		SYNE2
		PGAM1
		OAS1
		LITAF
		SELENOK
		MAEA
		NDUFS8
		NDUFA3
		PARP12
		MYL12B
		DPY30
		PLPBP
		HAGH
		NUMB
		SSR3
		CCDC88C
		PPA1
		ARAF
		ZNF333
		WTAP
		NDUFS2
		VCAN
		MYL6
		REST
		RPA3
		UQCC2
		ATG3
		PIGP
		PRR7
		BASP1
		MED15
		CCDC88A
		DDX42
		MFSD1
		GTF2H5
		MORF4L2
		C16orf87
		PAF1
		PNKP
		YIPF3
		PDCL3
		NRDC
		SMIM37
		PNPT1
		GANAB
		RNF181
		FDPS
		TRAPPC2L
		SEPSECS-AS1
		UQCRQ
		CHST12
		VRK3
		NCBP1
		GUSB
		PPIP5K2
		S100PBP
		INTS3
		DERL1
		PFDN4
		LCLAT1
		GUK1
		SIVA1
		RHOT2
		NDUFA9
		FDX1
		GRIPAP1
		LMAN2
		UQCRC1
		UFD1
		TNKS2
		ZFAND5
		ZNF688
		CLPTM1
		PSMB3

## Sheet: JSLee et al
Myeloid-associated	Lymphocyte-associated
G3	G6	G7
IL1B	IL1R2	FTH1
HLA-DRB5	TNF	ZC3H12A
HLA-DQA2	CXCL2	NFKBIZ
OSM	TLR2	PDE4B
PTGS2	CD7	ZFP36
HLA-DQB1	PTGER4	LDLR
HLA-DRB1	KIR2DL3	IL4R
HLA-DPA1	TGFB1	FOSL2
HLA-DRA	FOS	CREM
LSP1	CXCR4	NFKB1
HLA-DMB	BCL6	NFKB2
HLA-DMA	TNFAIP3	REL
CD74	ZFP36L1	AUTS2
HSP90AB1	ZFP36L2	YES1
HES1	KLF2	MAFF
VEGFA	BLK	NR4A2
SNAI1	JCHAIN	NR4A3
ID1	IGHM	JUN
ID3	MARCO	CSRNP1
NFKBID	LILRA5	NFE2L2
PTX3	PADI4	KDM6B
PNP	NAIP	SLA2
LCP2	JAK3	ZBTB1
THBD	ADAM15	RGS1
PPIF	MAPK14	DUSP10
HSPA5	ARHGDIA	BIRC3
LITAF	CXCL3	KMT2E
	SLAMF7	NFKBIB
	CD79A	ZNF331
	TAGLN2	TSPYL2
	PLIN3	CNOT6L
	PRDX6	CHD1
	CXCR3	JMJD6
	CITED2	DNAJB6
	STAT4
	SQSTM1
	JUND
	BCL3
	SERTAD1
	MAFG
	CEBPB
	SMAD7
	NR4A1
	RGCC
	IRF1
	CNOT2
	TSC22D3
	BHLHE40
	MXD4
	PLK3
	CCR7
	TNFRSF1B
	PPBP
	CD27
	GPR183
	IL7R
	ICOS
	IGKC
	MCL1
	FHIT
	ARID5A
	HIPK1
	KLF3
	SAT1
