# Supplementary material for: Case report: Understanding the impact of persistent tissue-localization of SARS-CoV-2 on immune response activity via spatial transcriptomic analysis of two cancer patients with COVID-19 co-morbidity
Source: Front Immunol. 2022 Sep 12;13:978760. doi: 10.3389/fimmu.2022.978760 (PMC9510984; doi:10.3389/fimmu.2022.978760)
Supplement: Supplementary file 4 [file Table_2.xlsx]

## Sheet: RNAscope SP counts
HCC tumor				HCC adjacent noral				CRC tumor					CRC adjacent noral
ROI_ID	BayesSpace cluster id	mIHC NP counts		ROI_ID	BayesSpace cluster id	mIHC NP counts		ROI_ID	BayesSpace cluster id	mIHC NP counts		ROI_ID	BayesSpace cluster id	mIHC NP counts
1	1	17		1	1	34		1	2	28		1	1	21
1	4	17		2	1	111		1	4	28		2	1	16
2	1	15		3	4	122		2	2	20		3	1	6
3	1	10		4	1	82		3	2	92		3	3	6
4	1	14		4	4	82		4	2	46		4	1	4
5	1	6		5	1	83		5	2	242		4	2	4
6	1	6		5	1	83		6	2	411		5	3	18
7	2	7		6	1	37		7	1	11		5	2	18
8	2	18		6	3	37		7	3	11		6	1	19
8	3	18		7	1	25		8	3	13		7	1	9
9	2	1		7	4	25		8	4	13		7	2	9
9	3	1		8	1	29		8	1	13		8	3	15
10	2	3		8	4	29		9	4	0		9	3	8
11	2	5		9	1	14		10	1	0
12	2	4		9	4	14		10	3	0
13	1	7		10	1	71
13	2	7		10	4	71
14	2	10		11	1	77
14	3	10		12	1	66
15	3	4		13	4	65
16	3	7		14	4	115
17	3	3		15	3	8
17	4	3		15	4	8
18	3	2		16	3	68
				16	4	68
				17	3	104
				18	4	112
				19	4	82
				20	2	29
				21	3	130
				21	4	130
				22	2	8
				22	3	8
				23	2	13
				23	3	13
				24	2	26
				24	3	26
				25	2	8

## Sheet: mIHC NP counts
HCC tumor				HCC adjacent noral				CRC tumor				CRC adjacent noral
ROI_ID	BayesSpace cluster id	mIHC NP counts		ROI_ID	BayesSpace cluster id	mIHC NP counts		ROI_ID	BayesSpace cluster id	mIHC NP counts		ROI_ID	BayesSpace cluster id	mIHC NP counts
1	1	1		1	4	0		1	2	78		1	1	2
1	4	1		2	2	0		2	2	113		2	1	12
2	1	0		2	3	0		3	2	204		3	1	1
2	4	0		2	3	0		4	2	0		4	3	1
3	1	0		3	4	0		4	3	0		4	2	1
4	1	0		3	3	0		5	1	0		5	1	3
4	4	0		4	4	0		5	3	0		6	1	1
5	2	1		4	3	0		6	1	0		6	3	1
5	4	1		5	2	0		6	3	0		7	3	1
6	1	0		5	2	9		7	1	9		8	3	4
6	4	0		6	4	34		7	3	9		9	1	0
7	2	0		7	3	12		8	3	5		9	2	0
7	4	0		7	4	12		8	4	5
8	1	0		8	3	2
8	2	0		9	3	8
9	2	0		10	3	1
9	3	0		10	4	1
10	2	2		11	4	0
11	3	0		12	1	13
12	2	2		13	4	130
13	2	0		14	1	31
13	3	0		15	3	21
14	2	21		16	4	31
14	1	21		16	2	31
15	3	1		17	1	22
16	4	0		17	4	22
17	3	1		18	1	10
18	3	0		18	4	10
19	3	1		19	1	8
20	3	1		19	3	8
20	4	1		20	1	31
21	3	0		20	4	31
22	3	0		21	1	15
22	2	0		21	4	15
23	2	1		22	4	4
23	3	1		23	1	3
