# Supplementary material for: Case report: Understanding the impact of persistent tissue-localization of SARS-CoV-2 on immune response activity via spatial transcriptomic analysis of two cancer patients with COVID-19 co-morbidity
Source: Front Immunol. 2022 Sep 12;13:978760. doi: 10.3389/fimmu.2022.978760 (PMC9510984; doi:10.3389/fimmu.2022.978760)
Supplement: Supplementary file 5 [file Table_3.xlsx]

## Sheet: COVID stim MBC - CRC
	p_val	avg_log2FC [MBC/others]	MBC	all other cells	p_val_adj
BASP1	0	1.50033	0.753	0.016	0
HLA-DRA	0	3.10081	0.896	0.02	0
HLA-DRB1	0	2.68407	0.857	0.022	0
HLA-DQA1	0	1.41427	0.675	0.011	0
HLA-DQB1	0	2.01553	0.831	0.022	0
IGHA1	0	1.09366	0.455	0.002	0
TNFRSF13B	0	1.03028	0.506	0.005	0
MS4A1	4.1065e-296	1.78836	0.805	0.023	6.96051e-292
MARCKS	6.21352e-295	1.32387	0.636	0.013	1.05319e-290
ARHGAP24	1.10567e-288	0.921493	0.597	0.011	1.87412e-284
HLA-DQA2	3.17e-286	1.364	0.597	0.011	5.37315e-282
EBF1	1.16427e-267	1.11253	0.649	0.016	1.97344e-263
HLA-DRB5	8.01239e-262	1.04627	0.519	0.009	1.3581e-257
CD79A	1.83743e-251	1.30974	0.74	0.024	3.11444e-247
KYNU	1.81451e-235	0.66195	0.403	0.005	3.0756e-231
BANK1	5.03429e-232	1.0525	0.571	0.014	8.53312e-228
CD70	4.44303e-228	0.743555	0.403	0.006	7.53094e-224
TCF4	2.39364e-221	1.13042	0.675	0.023	4.05722e-217
COBLL1	1.58209e-207	0.959914	0.545	0.015	2.68164e-203
IGHA2	2.89815e-205	0.601812	0.234	0.001	4.91236e-201
SWAP70	1.18977e-198	1.3521	0.714	0.031	2.01666e-194
CLECL1	1.094e-197	0.904883	0.519	0.014	1.85433e-193
MEF2C	3.84631e-195	1.15971	0.571	0.018	6.51949e-191
FAM49A	4.92986e-195	0.63422	0.429	0.009	8.35611e-191
LYN	5.04753e-184	0.633929	0.403	0.008	8.55557e-180
BCL11A	1.45179e-180	0.836586	0.506	0.015	2.46078e-176
IGKC	2.49074e-179	3.84309	0.597	0.024	4.2218e-175
GNG7	1.86102e-176	0.736852	0.429	0.01	3.15443e-172
IGHG1	2.27525e-172	0.573411	0.247	0.002	3.85655e-168
JCHAIN	1.69563e-166	0.561105	0.247	0.002	2.87409e-162
TEX9	2.25907e-166	0.442754	0.247	0.002	3.82913e-162
RASSF6	2.62023e-166	0.532637	0.247	0.002	4.44129e-162
TFEC	1.08256e-164	0.802238	0.299	0.004	1.83494e-160
HLA-DPA1	6.69028e-163	2.00073	0.844	0.062	1.134e-158
BTK	1.12884e-160	0.496426	0.364	0.008	1.91338e-156
SPI1	1.21801e-159	0.412662	0.273	0.003	2.06453e-155
BHLHE41	1.29081e-157	0.317587	0.169	0	2.18793e-153
HLA-DPB1	1.26906e-154	2.06281	0.857	0.067	2.15106e-150
TUBB6	1.72589e-149	0.566969	0.325	0.007	2.92538e-145
BLNK	3.59991e-148	0.563759	0.338	0.007	6.10185e-144
LINC01781	1.94104e-141	0.272078	0.143	0	3.29006e-137
POU2AF1	2.51243e-141	0.62283	0.351	0.009	4.25858e-137
IRF8	6.80678e-139	0.660852	0.39	0.012	1.15375e-134
HHEX	3.19897e-133	0.448816	0.299	0.006	5.42225e-129
KLK1	5.49936e-133	0.597993	0.221	0.003	9.32142e-129
PIK3AP1	1.10322e-132	0.488204	0.312	0.007	1.86997e-128
PDLIM1	1.23382e-130	0.435141	0.299	0.007	2.09132e-126
TBC1D9	3.62699e-130	0.383494	0.26	0.004	6.14775e-126
TGM2	1.26744e-123	0.270018	0.182	0.002	2.14831e-119
IGHG3	1.77846e-123	0.373246	0.182	0.002	3.01449e-119
CD83	2.45436e-123	1.42059	0.636	0.043	4.16013e-119
CLIC4	5.2368e-119	0.455951	0.351	0.011	8.87638e-115
ADAM28	1.41099e-118	0.590813	0.377	0.013	2.39162e-114
WDFY4	1.71001e-117	0.371778	0.208	0.003	2.89847e-113
IFI30	3.15116e-117	0.646676	0.338	0.011	5.34122e-113
HLA-DMA	2.5787e-109	0.89202	0.506	0.03	4.3709e-105
IGLC2	1.1739e-106	1.15307	0.208	0.003	1.98976e-102
BLK	3.30312e-105	0.510355	0.286	0.008	5.59878e-101
CD86	3.42783e-105	0.252951	0.156	0.001	5.81018e-101
HLA-DMB	5.47806e-103	0.573266	0.351	0.014	9.28531e-99
CD40	8.87561e-100	0.661554	0.442	0.024	1.50442e-95
LINC00926	4.29745e-95	0.53435	0.325	0.013	7.28417e-91
LINC01857	1.7409e-94	0.36826	0.208	0.004	2.95083e-90
IL13RA1	1.84001e-94	0.354346	0.208	0.004	3.11881e-90
PAWR	1.02502e-93	0.454332	0.377	0.018	1.7374e-89
SPIB	1.46519e-93	0.323731	0.221	0.005	2.4835e-89
CCDC50	1.33542e-91	0.835912	0.481	0.032	2.26354e-87
TNFRSF13C	2.61271e-86	0.839496	0.558	0.048	4.42855e-82
SYK	9.38226e-83	0.309074	0.195	0.004	1.59029e-78
DAPP1	2.26046e-80	1.09145	0.662	0.073	3.83148e-76
CD74	8.49546e-78	2.91164	0.948	0.216	1.43998e-73
FGD2	1.0886e-77	0.362417	0.221	0.007	1.84517e-73
CXXC5	4.46938e-77	0.386619	0.26	0.01	7.5756e-73
MAP3K8	5.28404e-77	0.662694	0.403	0.027	8.95645e-73
SCIMP	3.17902e-72	0.296897	0.169	0.004	5.38844e-68
LAT2	8.73319e-72	0.306442	0.208	0.007	1.48028e-67
SLAMF7	7.47933e-71	0.686554	0.364	0.024	1.26775e-66
CIITA	2.00951e-70	0.461832	0.26	0.011	3.40612e-66
IGLC3	3.43898e-70	1.27759	0.182	0.005	5.82907e-66
PALM2-AKAP2	1.85357e-66	0.43342	0.286	0.015	3.14179e-62
RUBCNL	1.04034e-60	0.285795	0.208	0.008	1.76338e-56
LINC02397	1.6283e-60	0.4008	0.234	0.011	2.75997e-56
PLEKHG1	3.59306e-60	0.342969	0.234	0.011	6.09024e-56
SNX8	6.70222e-58	0.373859	0.234	0.011	1.13603e-53
TESC	7.94716e-58	0.453496	0.156	0.004	1.34704e-53
HVCN1	1.61857e-56	0.425352	0.286	0.018	2.74347e-52
GOLIM4	1.20815e-55	0.406228	0.195	0.008	2.04781e-51
CTSH	1.25181e-55	0.420034	0.273	0.017	2.12182e-51
2001-03-01	4.82571e-55	0.431399	0.234	0.012	8.17957e-51
ZEB2	3.0837e-53	0.542267	0.39	0.036	5.22687e-49
TMEM273	8.2442e-53	0.250896	0.13	0.003	1.39739e-48
SESTD1	2.43573e-52	0.419903	0.299	0.021	4.12857e-48
LINC00426	6.06599e-50	0.560917	0.312	0.025	1.02819e-45
CAPG	4.06038e-49	0.352248	0.247	0.016	6.88234e-45
ATF5	6.55192e-49	1.56341	0.416	0.049	1.11055e-44
NCF4	1.18452e-48	0.407384	0.247	0.016	2.00776e-44
SYNGR2	3.38463e-47	1.22986	0.714	0.151	5.73694e-43
CYBB	8.56402e-47	0.26093	0.143	0.005	1.4516e-42
GALNT2	1.6811e-46	0.483962	0.351	0.034	2.84947e-42
AP1S3	3.68424e-45	0.353696	0.221	0.013	6.24479e-41
PEA15	7.50613e-45	0.541435	0.429	0.053	1.27229e-40
CHPT1	8.34101e-45	0.893352	0.61	0.112	1.4138e-40
LINC01480	4.29465e-44	0.510545	0.221	0.014	7.27943e-40
LYPLAL1	1.51511e-42	0.532861	0.442	0.058	2.56811e-38
ARID5B	7.79828e-41	1.3461	0.831	0.245	1.32181e-36
SEL1L3	1.04661e-40	0.705788	0.455	0.067	1.774e-36
SKAP2	3.3651e-39	0.434371	0.364	0.042	5.70385e-35
ATP2B1	6.20903e-39	0.894522	0.649	0.14	1.05243e-34
PHACTR1	5.72328e-38	0.510251	0.325	0.036	9.70096e-34
WEE1	1.78846e-37	0.390706	0.273	0.026	3.03144e-33
TRAC	2.52797e-37	-1.76865	0.195	0.919	4.2849e-33
CD24	1.06239e-36	0.25772	0.156	0.008	1.80074e-32
FYB1	5.46419e-36	-1.71055	0.104	0.859	9.26181e-32
PLEK	9.82611e-36	0.390267	0.195	0.013	1.66552e-31
LGALS1	1.09572e-35	1.53105	0.571	0.119	1.85725e-31
RAB30	1.61653e-35	0.470107	0.39	0.053	2.74001e-31
CD63	1.85047e-34	0.993305	0.688	0.188	3.13655e-30
ACP5	3.02692e-34	0.680771	0.325	0.04	5.13063e-30
IGHM	8.76983e-34	0.538332	0.234	0.02	1.48649e-29
REL	2.08012e-33	1.04194	0.649	0.161	3.5258e-29
ZDHHC14	2.39922e-33	0.269073	0.169	0.011	4.06667e-29
TPD52	3.07557e-33	0.574583	0.377	0.055	5.21309e-29
SARAF	6.19392e-33	-1.36281	0.688	0.979	1.04987e-28
CD3E	7.5963e-33	-1.34855	0.078	0.817	1.28757e-28
PKIG	1.22046e-32	0.423305	0.312	0.038	2.06867e-28
PAX5	1.91813e-32	0.279406	0.156	0.009	3.25123e-28
SIPA1L1	2.06714e-32	0.56711	0.403	0.063	3.50381e-28
AFDN	2.25039e-32	0.31128	0.234	0.022	3.81441e-28
RBBP8	2.28069e-32	0.315305	0.221	0.019	3.86577e-28
CD58	3.33638e-32	0.603001	0.377	0.056	5.65516e-28
JDP2	5.75885e-32	0.255389	0.156	0.01	9.76125e-28
DDIT4	6.97417e-32	0.664608	0.545	0.111	1.18212e-27
PLEKHG2	9.08356e-32	0.333989	0.208	0.018	1.53966e-27
AIM2	9.12924e-32	0.519481	0.338	0.046	1.54741e-27
CD79B	1.06816e-30	0.482982	0.377	0.058	1.81052e-26
RRAS2	2.68974e-30	0.379261	0.351	0.05	4.55911e-26
IL7R	4.27701e-30	-1.87513	0.091	0.786	7.24952e-26
BCL11B	1.419e-29	-1.45798	0.143	0.807	2.40521e-25
WDR11	1.64492e-29	0.468174	0.39	0.063	2.78814e-25
CD3D	2.22099e-29	-1.29888	0.065	0.767	3.76458e-25
GEN1	5.15125e-29	0.252883	0.208	0.019	8.73136e-25
TXN	6.5637e-29	1.77493	0.792	0.294	1.11255e-24
RASGRP3	1.04262e-28	0.312654	0.169	0.013	1.76724e-24
DUSP4	1.3605e-28	0.544767	0.286	0.036	2.30605e-24
FABP5	1.75679e-28	0.829452	0.506	0.111	2.97776e-24
GIMAP7	2.97044e-28	-1.47157	0.117	0.775	5.0349e-24
CXCR4	8.2816e-28	1.34102	0.974	0.723	1.40373e-23
RPS16	1.26747e-27	0.961517	1	0.999	2.14836e-23
SMIM14	3.17613e-27	0.59057	0.481	0.101	5.38355e-23
PTPRC	3.67368e-27	-1.28608	0.558	0.967	6.22689e-23
CYSTM1	3.68835e-27	0.600389	0.571	0.14	6.25175e-23
LY9	1.06821e-26	1.18336	0.584	0.17	1.81061e-22
ORAI2	2.34754e-26	0.876431	0.61	0.167	3.97908e-22
TYMP	2.35432e-26	0.565712	0.468	0.099	3.99058e-22
LEPROTL1	2.94768e-26	-1.18251	0.156	0.776	4.99632e-22
ID3	6.71126e-26	0.971629	0.61	0.178	1.13756e-21
CD22	1.14329e-25	0.261534	0.13	0.008	1.93788e-21
KDM4B	4.58253e-25	0.409541	0.338	0.056	7.76739e-21
AFF3	6.91061e-25	0.311071	0.221	0.025	1.17135e-20
PXK	9.68951e-25	0.438521	0.351	0.061	1.64237e-20
RAPGEF1	1.21602e-24	0.623955	0.468	0.107	2.06115e-20
SLC15A4	4.06538e-24	0.339357	0.247	0.032	6.89082e-20
TRBC2	4.93134e-24	-1.49543	0.364	0.853	8.35862e-20
ZNF165	1.07444e-23	0.377614	0.247	0.033	1.82118e-19
ARL4C	1.09548e-23	-1.22658	0.208	0.776	1.85683e-19
PARP14	1.22408e-23	0.697364	0.662	0.209	2.07482e-19
SERPINB9	2.96357e-23	0.716363	0.61	0.183	5.02325e-19
SNX10	3.04845e-23	0.25202	0.195	0.021	5.16713e-19
ANXA2	3.68278e-23	0.699556	0.584	0.175	6.24231e-19
CTSZ	3.994e-23	0.442976	0.312	0.053	6.76982e-19
GRK3	1.09662e-22	0.324778	0.195	0.022	1.85878e-18
CLIC1	2.55752e-22	0.761315	0.74	0.28	4.33499e-18
SNX2	2.59374e-22	0.644188	0.662	0.224	4.39639e-18
SH3BP5	6.57693e-22	0.498251	0.351	0.068	1.11479e-17
CD2	7.61404e-22	-1.12567	0.039	0.636	1.29058e-17
RALGPS2	1.65397e-21	0.462277	0.39	0.083	2.80347e-17
IRF4	2.0167e-21	0.495868	0.377	0.078	3.4183e-17
TCEA1	3.59272e-21	1.08447	0.831	0.436	6.08966e-17
JAZF1	3.93108e-21	0.310585	0.26	0.04	6.66319e-17
RGS2	6.02666e-21	0.522566	0.403	0.09	1.02152e-16
MIR155HG	7.61296e-21	0.564662	0.325	0.061	1.2904e-16
RHBDF2	1.11172e-20	0.284818	0.247	0.037	1.88436e-16
MTSS1	2.43423e-20	0.299933	0.169	0.018	4.12602e-16
CCR6	3.51873e-20	0.27981	0.182	0.021	5.96425e-16
ARID3A	4.78366e-20	0.32691	0.247	0.038	8.1083e-16
STX7	5.93966e-20	0.602066	0.494	0.138	1.00677e-15
CD3G	1.02381e-19	-1.09024	0.052	0.61	1.73536e-15
ANXA1	2.57889e-19	-1.36823	0.039	0.595	4.37122e-15
IL32	2.94535e-19	-1.0664	0.039	0.592	4.99237e-15
PLCG2	4.65903e-19	0.484585	0.481	0.128	7.89705e-15
ZMIZ2	5.37857e-19	0.327857	0.299	0.056	9.11668e-15
SQSTM1	1.00107e-18	1.00532	0.948	0.704	1.69681e-14
ETS1	1.47533e-18	-0.967379	0.078	0.622	2.50069e-14
RGS10	2.78175e-18	-0.953372	0.273	0.748	4.71506e-14
PDE4B	2.80098e-18	0.451119	0.416	0.106	4.74766e-14
C12orf57	3.39074e-18	-0.947925	0.351	0.81	5.7473e-14
RDX	4.25359e-18	0.385261	0.364	0.083	7.20983e-14
SLC39A3	4.75311e-18	0.376481	0.364	0.083	8.05652e-14
ITM2B	6.7035e-18	-0.865111	0.805	0.967	1.13624e-13
TCF7	6.77059e-18	-0.969299	0.234	0.751	1.14762e-13
RUBCN	6.91014e-18	0.463453	0.416	0.106	1.17127e-13
HMGB1	7.98447e-18	0.801143	1	0.927	1.35337e-13
HERPUD1	8.62077e-18	1.08556	0.805	0.466	1.46122e-13
STRBP	1.25616e-17	0.49669	0.377	0.092	2.12919e-13
LDHB	1.50639e-17	-0.925049	0.571	0.891	2.55334e-13
EHMT1	1.93638e-17	0.476279	0.39	0.098	3.28216e-13
FNBP1	2.19053e-17	0.82906	0.779	0.429	3.71295e-13
FAM3C	2.32279e-17	0.474022	0.364	0.089	3.93713e-13
NME2	2.43386e-17	0.888018	0.857	0.52	4.12539e-13
B4GALT1	3.02718e-17	0.433136	0.377	0.093	5.13107e-13
TRBC1	5.02398e-17	-1.52356	0.065	0.575	8.51565e-13
FYN	1.15499e-16	-0.973104	0.13	0.646	1.95771e-12
APOBEC3G	1.17921e-16	0.363639	0.273	0.054	1.99876e-12
VOPP1	1.39429e-16	0.55084	0.403	0.111	2.36332e-12
FCRL3	1.71159e-16	0.257778	0.143	0.016	2.90115e-12
GRN	1.81034e-16	0.438232	0.325	0.075	3.06853e-12
DDAH2	1.9154e-16	0.312837	0.234	0.041	3.24661e-12
CD7	2.92027e-16	-0.999241	0.013	0.513	4.94985e-12
AAK1	4.25276e-16	-0.892326	0.091	0.574	7.20843e-12
TMEM205	5.43457e-16	0.38815	0.416	0.115	9.2116e-12
MEF2A	6.10176e-16	0.431284	0.455	0.135	1.03425e-11
LAT	6.31731e-16	-0.946478	0.039	0.528	1.07078e-11
ANXA5	1.03097e-15	0.582667	0.455	0.14	1.7475e-11
BCL2	1.15758e-15	0.716367	0.649	0.275	1.9621e-11
SAT1	1.56482e-15	1.00047	0.818	0.461	2.65237e-11
ARPP19	1.65794e-15	0.563137	0.623	0.25	2.81021e-11
MAP4K4	1.80101e-15	0.476883	0.558	0.193	3.05271e-11
LMNA	2.15763e-15	0.319045	0.182	0.027	3.65718e-11
LCK	2.74372e-15	-0.837689	0.026	0.503	4.65061e-11
SAV1	2.83073e-15	0.356071	0.286	0.063	4.79809e-11
MOB1A	3.50992e-15	0.673878	0.701	0.334	5.94932e-11
C7orf50	3.53036e-15	0.410492	0.468	0.145	5.98396e-11
TRIB3	3.73634e-15	0.606701	0.338	0.087	6.3331e-11
CTSS	3.91857e-15	0.495245	0.519	0.18	6.64197e-11
GGA2	5.30812e-15	0.394735	0.351	0.09	8.99727e-11
CMTM6	7.26441e-15	0.631546	0.688	0.308	1.23132e-10
CD247	1.00501e-14	-0.830442	0.013	0.485	1.70349e-10
NFKBID	1.05706e-14	0.317949	0.299	0.069	1.79172e-10
PMAIP1	1.51867e-14	0.569576	0.571	0.209	2.57415e-10
SMAD5	1.96877e-14	0.270303	0.208	0.037	3.33707e-10
PARP15	2.37097e-14	0.434504	0.351	0.094	4.01879e-10
SBF2-AS1	2.66117e-14	0.272745	0.234	0.046	4.51068e-10
ARPC3	2.7036e-14	0.550777	0.909	0.76	4.5826e-10
SNHG26	2.8992e-14	0.273864	0.234	0.046	4.91415e-10
ODC1	3.27882e-14	0.574086	0.636	0.269	5.5576e-10
COX17	3.42734e-14	0.621556	0.701	0.325	5.80934e-10
SHMT2	3.91197e-14	0.371539	0.39	0.111	6.63079e-10
NR4A2	4.15022e-14	0.427279	0.338	0.085	7.03462e-10
EZR	5.97826e-14	0.975432	0.753	0.461	1.01332e-09
BCL3	7.07341e-14	0.260218	0.247	0.051	1.19894e-09
ELOA	7.6068e-14	0.379964	0.325	0.084	1.28935e-09
LEF1	7.6312e-14	-0.817957	0.026	0.472	1.29349e-09
CAST	9.08415e-14	0.641083	0.844	0.467	1.53976e-09
APOBEC3C	1.67756e-13	0.444742	0.403	0.125	2.84347e-09
ETV6	1.95017e-13	0.32367	0.286	0.069	3.30554e-09
PARP9	2.01192e-13	0.355602	0.26	0.059	3.41021e-09
LTB	2.2066e-13	-0.924757	0.39	0.765	3.7402e-09
EIF4EBP1	2.31342e-13	0.320964	0.273	0.064	3.92125e-09
TRAT1	2.40622e-13	-0.859117	0.013	0.448	4.07854e-09
PRDM2	2.91599e-13	0.573338	0.636	0.286	4.9426e-09
TMSB10	3.84578e-13	-0.819549	0.909	0.989	6.5186e-09
YBX1	3.86425e-13	0.64125	1	0.846	6.5499e-09
LGALS3	3.87333e-13	0.351969	0.234	0.049	6.56529e-09
EPS15	3.93518e-13	0.492604	0.494	0.182	6.67013e-09
BACH1	4.21095e-13	0.475185	0.468	0.165	7.13757e-09
SLC1A5	6.49461e-13	0.365346	0.286	0.072	1.10084e-08
RNGTT	6.70027e-13	0.289641	0.247	0.055	1.1357e-08
NAA50	7.619e-13	0.399698	0.494	0.176	1.29142e-08
CYBA	7.643e-13	0.719688	0.792	0.495	1.29549e-08
TLE5	7.72371e-13	-0.734005	0.442	0.768	1.30917e-08
RGCC	7.90042e-13	-0.852595	0.052	0.473	1.33912e-08
HLA-B	9.05934e-13	0.581131	1	0.989	1.53556e-08
RELB	1.322e-12	0.461321	0.455	0.159	2.24078e-08
PIKFYVE	1.54232e-12	0.373156	0.39	0.122	2.61424e-08
TMEM38B	1.68064e-12	0.366355	0.39	0.123	2.84869e-08
SAMSN1	1.76952e-12	0.784021	0.675	0.328	2.99934e-08
TMC6	2.03665e-12	0.327794	0.377	0.114	3.45212e-08
TMSB4X	2.21208e-12	-0.723427	0.974	0.998	3.74947e-08
CSNK1G3	2.36867e-12	0.382533	0.416	0.138	4.01489e-08
BCAS4	4.05624e-12	0.381263	0.325	0.094	6.87533e-08
AC083862.3	4.56036e-12	0.287732	0.26	0.063	7.72982e-08
CD82	4.86944e-12	0.415405	0.325	0.095	8.25371e-08
RAB9A	4.95593e-12	0.464597	0.416	0.145	8.40031e-08
MRPL15	6.09397e-12	0.304959	0.312	0.087	1.03293e-07
CALM1	7.70391e-12	-0.732559	0.727	0.93	1.30581e-07
RUFY1	7.99321e-12	0.281262	0.299	0.08	1.35485e-07
SATB1	8.80985e-12	-0.769063	0.065	0.461	1.49327e-07
PTPN1	9.46529e-12	0.583791	0.494	0.205	1.60437e-07
GET3	9.94871e-12	0.320583	0.377	0.119	1.68631e-07
CKS1B	1.10325e-11	0.354307	0.377	0.122	1.87001e-07
HSP90AB1	1.15368e-11	0.461182	0.948	0.852	1.95549e-07
ARPC5L	1.50793e-11	0.569467	0.545	0.238	2.55595e-07
SGPP1	1.5557e-11	0.254507	0.195	0.04	2.6369e-07
CAMK4	1.68403e-11	-0.71033	0	0.387	2.85444e-07
CD6	1.70851e-11	-0.692887	0.052	0.442	2.89593e-07
CLIP1	1.94177e-11	0.46928	0.468	0.179	3.2913e-07
SMC6	1.98015e-11	0.387326	0.26	0.068	3.35635e-07
GIMAP4	1.98244e-11	-0.750445	0.039	0.427	3.36023e-07
C19orf48	2.16679e-11	0.407302	0.299	0.086	3.67271e-07
SLFN5	2.25422e-11	-0.773018	0.039	0.426	3.8209e-07
TANK	2.41572e-11	0.581691	0.571	0.263	4.09465e-07
UVRAG	2.54533e-11	0.273651	0.26	0.066	4.31433e-07
COPRS	2.92881e-11	0.305219	0.338	0.102	4.96434e-07
GIMAP1	3.78135e-11	-0.668504	0	0.377	6.4094e-07
SFT2D1	4.06869e-11	0.361834	0.39	0.131	6.89643e-07
GPR183	4.33481e-11	0.730465	0.779	0.464	7.34751e-07
SNX9	4.60538e-11	0.449352	0.494	0.194	7.80612e-07
LPXN	4.68875e-11	0.526436	0.662	0.333	7.94743e-07
GIMAP5	4.76814e-11	-0.653602	0	0.374	8.08199e-07
CD37	5.81209e-11	0.795329	0.844	0.649	9.8515e-07
GMFG	6.4536e-11	-0.649551	0.234	0.616	1.09388e-06
DPYSL2	6.76483e-11	0.251129	0.195	0.042	1.14664e-06
CCR7	6.89202e-11	0.930807	0.805	0.588	1.1682e-06
AC024560.5	7.34569e-11	0.273178	0.299	0.085	1.2451e-06
CEP170	7.89565e-11	0.30173	0.273	0.074	1.33831e-06
USP48	8.38175e-11	0.381844	0.442	0.163	1.42071e-06
ATP6V0B	8.66456e-11	0.541773	0.636	0.325	1.46864e-06
TMEM154	8.7346e-11	0.405701	0.312	0.095	1.48051e-06
RHOQ	9.65447e-11	0.349913	0.351	0.114	1.63643e-06
CLEC2B	1.07955e-10	-0.727681	0.104	0.478	1.82984e-06
MYL12A	1.28847e-10	0.50289	0.922	0.722	2.18395e-06
IPCEF1	1.46815e-10	-0.636462	0	0.361	2.48852e-06
CNPPD1	1.69754e-10	0.439798	0.429	0.167	2.87733e-06
PLEKHF2	1.79659e-10	0.388624	0.312	0.098	3.04522e-06
PPP3CA	1.92719e-10	0.390534	0.403	0.144	3.26659e-06
SMARCB1	2.16955e-10	0.36882	0.39	0.137	3.67738e-06
HLA-F	2.35706e-10	0.437449	0.597	0.274	3.99522e-06
NCOA3	2.40941e-10	0.457282	0.61	0.281	4.08395e-06
LPGAT1	2.65929e-10	0.27506	0.286	0.082	4.5075e-06
FTH1	2.76129e-10	0.773935	0.987	0.979	4.68038e-06
CHMP4B	2.85815e-10	0.511558	0.481	0.209	4.84457e-06
FTL	3.17433e-10	0.637393	1	0.991	5.38048e-06
YWHAQ	3.68288e-10	0.423631	0.584	0.27	6.24248e-06
ATP6V1F	4.37676e-10	0.629692	0.675	0.408	7.41861e-06
EVI2A	5.6333e-10	-0.679502	0.234	0.572	9.54845e-06
RUFY3	5.95503e-10	0.283425	0.26	0.073	1.00938e-05
RPA2	7.19224e-10	0.387647	0.584	0.273	1.21908e-05
PPP1CA	7.38886e-10	0.36194	0.636	0.306	1.25241e-05
TNIP2	7.59518e-10	0.448097	0.416	0.164	1.28738e-05
SP100	7.64632e-10	0.500969	0.714	0.395	1.29605e-05
ARHGDIB	7.92308e-10	-0.574125	0.442	0.775	1.34296e-05
PRKCQ-AS1	8.01117e-10	-0.727572	0.052	0.404	1.35789e-05
RPL24	9.42929e-10	-0.445885	0.987	1	1.59826e-05
AKAP11	1.05663e-09	0.326431	0.351	0.121	1.79098e-05
TES	1.29785e-09	0.45056	0.506	0.224	2.19985e-05
NFE2L1	1.68625e-09	0.290481	0.273	0.082	2.85819e-05
RPS11	1.69548e-09	0.385088	1	0.999	2.87385e-05
PDE3B	1.83073e-09	-0.648538	0.065	0.411	3.10309e-05
ITM2A	1.89094e-09	-0.656138	0.052	0.4	3.20515e-05
FAM49B	1.92088e-09	0.458815	0.61	0.311	3.25589e-05
AC016831.5	2.00107e-09	0.45234	0.597	0.296	3.39181e-05
PSME1	2.02873e-09	0.469088	0.831	0.581	3.4387e-05
ZDHHC21	2.09709e-09	0.270303	0.169	0.037	3.55457e-05
MIR29B2CHG	2.21012e-09	0.313584	0.325	0.108	3.74616e-05
ZFAS1	2.57585e-09	0.775997	0.935	0.923	4.36607e-05
SFXN1	2.57818e-09	-0.663404	0.117	0.455	4.37001e-05
ATOX1	2.61077e-09	0.357658	0.364	0.132	4.42526e-05
TALDO1	2.68565e-09	0.513234	0.558	0.279	4.55218e-05
RORA	2.91539e-09	-0.686849	0.13	0.464	4.94158e-05
AKIRIN2	3.06711e-09	0.416124	0.468	0.203	5.19874e-05
HIPK2	3.07495e-09	0.5294	0.299	0.099	5.21204e-05
BCL2A1	3.13068e-09	0.381096	0.299	0.098	5.3065e-05
PSME2	3.51239e-09	0.452532	0.636	0.333	5.9535e-05
BANF1	3.56802e-09	0.371137	0.545	0.251	6.0478e-05
ZFP36L1	3.6182e-09	0.562043	0.831	0.678	6.13285e-05
WARS	4.56352e-09	0.254597	0.195	0.048	7.73517e-05
EIF2AK3	4.67519e-09	0.2839	0.234	0.066	7.92445e-05
KRCC1	5.09726e-09	0.341575	0.377	0.142	8.63986e-05
DARS	5.48184e-09	0.46002	0.571	0.287	9.29172e-05
NAMPT	6.75418e-09	0.501806	0.39	0.151	0.000114483
ITPA	7.17945e-09	0.265628	0.325	0.112	0.000121692
YWHAZ	7.37663e-09	0.485078	0.909	0.74	0.000125034
GRB2	8.7439e-09	0.377476	0.662	0.342	0.000148209
ASAH1	9.7139e-09	0.550652	0.416	0.18	0.000164651
SNAP23	1.11465e-08	0.369077	0.39	0.158	0.000188933
IL6ST	1.38315e-08	-0.615705	0.091	0.411	0.000234444
PDIA6	1.47158e-08	0.518425	0.597	0.338	0.000249432
PPP1R14B	1.61414e-08	0.38965	0.558	0.272	0.000273597
MIS18BP1	1.76572e-08	0.371137	0.39	0.156	0.000299289
SMC5	1.9598e-08	0.369441	0.416	0.171	0.000332187
AL121944.1	2.07087e-08	0.266022	0.208	0.057	0.000351013
SLC5A3	2.26883e-08	-0.673755	0.156	0.468	0.000384567
TRAF3IP3	2.33418e-08	-0.606842	0.182	0.498	0.000395644
MKRN1	2.39146e-08	0.32769	0.494	0.224	0.000405352
ZFAND6	2.70396e-08	0.413707	0.532	0.268	0.000458321
FLNA	2.73846e-08	0.366055	0.403	0.168	0.000464168
AKR1B1	2.95114e-08	0.262752	0.338	0.124	0.000500218
ARHGAP25	3.08936e-08	0.358099	0.325	0.122	0.000523646
LAPTM4A	3.15659e-08	0.394653	0.649	0.364	0.000535041
PAF1	3.23952e-08	0.275245	0.312	0.111	0.000549099
PIM3	3.30742e-08	0.39071	0.455	0.208	0.000560608
CD96	3.33256e-08	-0.52959	0.026	0.324	0.000564869
BTG1	3.76404e-08	-0.549375	0.935	0.992	0.000638005
AC016831.1	4.13929e-08	0.250902	0.299	0.103	0.00070161
SNX5	4.44963e-08	0.295257	0.377	0.151	0.000754212
RASGRP1	4.83991e-08	-0.574952	0.104	0.409	0.000820364
PIK3IP1	5.31971e-08	-0.592101	0.156	0.456	0.000901691
EVL	5.55447e-08	-0.604182	0.299	0.58	0.000941483
CCPG1	5.93399e-08	0.358627	0.377	0.153	0.00100581
AC004687.1	5.93749e-08	0.344024	0.636	0.335	0.0010064
SLC35F5	6.0951e-08	0.32539	0.273	0.095	0.00103312
TGIF1	6.72375e-08	0.378974	0.481	0.226	0.00113968
COMMD2	6.90202e-08	0.302089	0.39	0.161	0.00116989
PPIA	7.11834e-08	0.440241	0.935	0.856	0.00120656
HAUS1	7.20165e-08	0.26724	0.286	0.1	0.00122068
RPL27A	7.81103e-08	0.417359	1	0.999	0.00132397
AARS	7.95925e-08	0.295138	0.403	0.168	0.00134909
SP140	8.06233e-08	0.31171	0.299	0.108	0.00136657
SELL	8.43426e-08	-0.600554	0.065	0.365	0.00142961
SARS	9.6798e-08	0.464714	0.649	0.387	0.00164073
SYPL1	1.02376e-07	0.442289	0.571	0.308	0.00173527
JAML	1.06395e-07	-0.517016	0	0.274	0.00180339
MRPL52	1.09512e-07	0.409864	0.623	0.342	0.00185623
PKN2	1.12413e-07	0.307006	0.39	0.162	0.0019054
HLA-C	1.24257e-07	0.428739	0.987	0.948	0.00210615
CD28	1.24724e-07	-0.474114	0.013	0.289	0.00211407
AFTPH	1.26502e-07	0.366625	0.494	0.234	0.00214422
SYNE2	1.33062e-07	-0.511166	0.195	0.51	0.0022554
IKZF1	1.35545e-07	-0.567819	0.26	0.556	0.00229749
JPT1	1.40674e-07	0.318269	0.377	0.157	0.00238442
NUCB2	1.62428e-07	-0.569078	0.117	0.416	0.00275316
DTX3L	1.68732e-07	0.254498	0.221	0.068	0.00286001
MTPN	1.70863e-07	0.399971	0.545	0.287	0.00289612
SEPTIN6	1.77498e-07	-0.562525	0.429	0.689	0.00300859
CREM	1.91522e-07	0.573669	0.545	0.28	0.0032463
ZFYVE16	2.05185e-07	0.252473	0.351	0.137	0.00347789
TPT1	2.06684e-07	-0.329449	1	1	0.00350329
TARS	2.1289e-07	0.343678	0.532	0.268	0.00360849
ANXA7	2.14284e-07	0.395263	0.571	0.315	0.00363212
DCTPP1	2.19685e-07	0.269892	0.273	0.097	0.00372366
USP10	2.3201e-07	0.263013	0.325	0.125	0.00393257
LSM7	2.38292e-07	0.435512	0.688	0.421	0.00403904
RHOG	2.39463e-07	0.465854	0.61	0.365	0.00405889
GARS	2.52542e-07	0.355634	0.481	0.231	0.00428058
NFKB1	2.59447e-07	0.589474	0.429	0.21	0.00439762
IMPDH2	2.62662e-07	0.344429	0.506	0.252	0.00445212
ARPC1B	2.71388e-07	0.480162	0.688	0.499	0.00460003
ITK	2.96373e-07	-0.450051	0.013	0.277	0.00502352
PPP1R15A	3.10566e-07	0.425551	0.805	0.508	0.00526409
EDEM1	3.17532e-07	0.347551	0.519	0.266	0.00538217
EMP3	3.20542e-07	0.54764	0.909	0.816	0.00543319
MAP2K3	3.35992e-07	0.28949	0.351	0.143	0.00569506
CEBPG	3.4948e-07	0.358732	0.403	0.182	0.00592369
EIF2AK2	3.64611e-07	0.311901	0.325	0.132	0.00618016
FYTTD1	3.73539e-07	0.302955	0.455	0.214	0.00633148
ACBD3	3.76696e-07	0.299313	0.416	0.187	0.00638499
REV3L	4.01289e-07	0.293891	0.39	0.167	0.00680184
NFKB2	4.1021e-07	0.338952	0.442	0.204	0.00695306
GADD45GIP1	4.21773e-07	0.399127	0.623	0.363	0.00714905
ARRDC2	4.29059e-07	0.333806	0.403	0.18	0.00727254
CAPN2	4.42096e-07	0.274983	0.286	0.106	0.00749352
PLP2	4.59402e-07	0.430935	0.701	0.423	0.00778687
LRRN3	4.63035e-07	-0.571746	0	0.254	0.00784845
NUDC	4.70945e-07	0.32314	0.558	0.294	0.00798252
IFNGR2	4.71932e-07	0.272104	0.247	0.086	0.00799925
NENF	4.85615e-07	0.290996	0.39	0.173	0.00823117
FAM107B	4.93724e-07	0.57924	0.883	0.762	0.00836863
PSMB10	5.18012e-07	0.339527	0.506	0.26	0.0087803
STAT6	5.36126e-07	0.274348	0.364	0.153	0.00908734
IRF1	5.48111e-07	0.35944	0.558	0.299	0.00929048
MRPS18C	5.57182e-07	0.3535	0.545	0.286	0.00944424
PHF6	5.82964e-07	0.30962	0.312	0.122	0.00988124
TOMM5	6.08443e-07	0.378532	0.662	0.397	0.0103131
ZBTB20	6.09923e-07	0.331006	0.416	0.189	0.0103382
MPG	6.41929e-07	0.366863	0.377	0.173	0.0108807
AC058791.1	6.59516e-07	0.444132	0.701	0.46	0.0111788
DESI1	7.34835e-07	0.287847	0.273	0.102	0.0124554
RPS13	7.35739e-07	-0.336721	1	1	0.0124708
RPS3A	7.77205e-07	-0.339084	1	1	0.0131736
RAC1	8.01327e-07	0.341803	0.675	0.383	0.0135825
VDAC1	8.08981e-07	0.357823	0.468	0.235	0.0137122
GAPDH	8.53272e-07	0.465372	0.948	0.852	0.014463
MLLT3	8.56173e-07	-0.414227	0	0.243	0.0145121
RAB10	8.78253e-07	0.328305	0.403	0.191	0.0148864
LYSMD2	8.98177e-07	0.392311	0.558	0.317	0.0152241
USP16	9.03539e-07	0.275216	0.584	0.3	0.015315
GBP2	9.03602e-07	-0.524036	0.247	0.511	0.0153161
EMD	9.14567e-07	0.336026	0.429	0.207	0.0155019
CYTH1	9.34402e-07	0.350842	0.558	0.305	0.0158381
PITPNC1	9.36126e-07	-0.421634	0.026	0.278	0.0158673
MOB4	9.62987e-07	0.267623	0.468	0.225	0.0163226
CFAP97	9.81174e-07	0.323766	0.39	0.177	0.0166309
FOXP1	1.00214e-06	-0.516481	0.779	0.926	0.0169862
RHOA	1.00446e-06	0.419099	0.753	0.534	0.0170256
SP110	1.04302e-06	0.341532	0.506	0.267	0.0176792
PRKCH	1.24333e-06	-0.421673	0.065	0.328	0.0210744
SERINC5	1.28008e-06	-0.445442	0.026	0.273	0.0216974
RNASEK	1.36738e-06	0.325054	0.961	0.85	0.023177
SLC3A2	1.59134e-06	0.501265	0.766	0.592	0.0269733
ATM	1.60618e-06	-0.545429	0.584	0.786	0.0272248
GLRX3	1.67408e-06	0.297581	0.377	0.172	0.0283756
MBD4	1.69136e-06	0.408626	0.481	0.258	0.0286686
ANKRD13A	1.75917e-06	0.276686	0.286	0.113	0.0298179
DEK	1.76778e-06	0.408563	0.844	0.612	0.0299639
CD52	1.85464e-06	-0.55001	0.429	0.746	0.0314361
SNX3	1.92127e-06	0.347719	0.623	0.389	0.0325656
RP9	1.93989e-06	0.269446	0.286	0.112	0.0328811
MRPS26	1.94617e-06	0.262797	0.442	0.211	0.0329876
CLEC2D	2.00305e-06	-0.550342	0.805	0.906	0.0339516
EIF6	2.02475e-06	0.307026	0.442	0.217	0.0343195
UBE2J1	2.0265e-06	0.291808	0.26	0.098	0.0343493
CALR	2.19671e-06	0.536077	0.87	0.744	0.0372342
VPS35	2.23109e-06	0.309636	0.597	0.336	0.037817
HINT1	2.4065e-06	-0.421403	0.948	0.973	0.0407901
MGAT4B	2.6547e-06	0.292807	0.299	0.125	0.0449972
GDI2	2.73411e-06	0.312804	0.727	0.449	0.0463432
SNRPD1	2.74534e-06	0.269036	0.506	0.259	0.0465336
PSMC4	2.75045e-06	0.295948	0.468	0.239	0.0466202
CDC73	2.82224e-06	0.306247	0.39	0.184	0.047837
UPF3B	2.83632e-06	0.305402	0.403	0.19	0.0480757
CUL3	2.84152e-06	0.324163	0.468	0.239	0.0481637

## Sheet: COVID stim plasmablast - CRC
	p_val	avg_log2FC [Plastmablast/others]	Plasmablast	all other cells	p_val_adj
MARCKS	5.85665e-64	0.978583	0.284	0.018	9.92703e-60
CD83	1.04517e-50	0.976813	0.398	0.046	1.77157e-46
FAM49A	9.35339e-43	0.297631	0.193	0.012	1.5854e-38
BASP1	3.35613e-39	0.997447	0.25	0.023	5.68864e-35
TFEC	4.90329e-32	0.562118	0.125	0.007	8.31107e-28
HLA-DRA	1.42131e-29	0.938321	0.25	0.03	2.40913e-25
TCF4	1.05777e-27	0.566898	0.239	0.029	1.79292e-23
EBF1	4.74209e-27	0.489399	0.205	0.022	8.03784e-23
COBLL1	6.83037e-27	0.46652	0.193	0.02	1.15775e-22
SWAP70	1.05507e-25	0.470879	0.261	0.038	1.78834e-21
FYB1	1.47096e-24	-1.19248	0.443	0.855	2.49328e-20
SEC61B	1.01949e-23	1.0912	0.932	0.702	1.72804e-19
MEF2C	4.75171e-22	0.260304	0.193	0.024	8.05416e-18
ATF3	1.04099e-21	0.31235	0.159	0.017	1.76449e-17
NFKB1	9.55853e-21	0.884353	0.58	0.207	1.62017e-16
CD58	1.03805e-20	0.407112	0.295	0.057	1.7595e-16
GIMAP7	1.28035e-20	-1.11264	0.33	0.773	2.17019e-16
BCL11B	1.32911e-20	-1.05933	0.409	0.804	2.25284e-16
MIR22HG	1.4929e-20	0.377168	0.25	0.042	2.53047e-16
DDIT4	1.66256e-20	0.817776	0.42	0.112	2.81803e-16
PTPRC	1.88318e-20	-0.881481	0.739	0.964	3.19198e-16
MIR155HG	2.17074e-20	1.09486	0.295	0.061	3.6794e-16
IGKC	4.33402e-20	1.29644	0.205	0.029	7.34616e-16
RPL34	1.31647e-19	-0.797155	1	1	2.23141e-15
CYCS	2.77719e-19	1.04652	0.75	0.393	4.70734e-15
SLC1A5	9.08478e-19	0.43149	0.318	0.071	1.53987e-14
CD52	1.09605e-18	-1.16771	0.364	0.748	1.85781e-14
ATF5	1.21429e-18	0.778629	0.261	0.051	2.05822e-14
TRAC	1.93647e-18	-0.942928	0.545	0.914	3.28231e-14
PEA15	3.03711e-18	0.370147	0.273	0.055	5.1479e-14
GADD45A	3.09176e-18	0.842968	0.455	0.143	5.24053e-14
SELENOK	3.30461e-18	1.20408	0.864	0.61	5.60132e-14
HSPA5	6.90971e-18	1.26918	0.83	0.567	1.1712e-13
ARHGDIB	2.21749e-17	-0.81419	0.386	0.777	3.75864e-13
TMSB4X	3.30442e-17	-0.809852	0.966	0.999	5.60099e-13
TOMM7	1.37604e-16	-0.721549	0.852	0.971	2.33239e-12
REL	1.59626e-16	1.01003	0.466	0.163	2.70566e-12
ARL4C	2.73941e-16	-0.888796	0.409	0.773	4.6433e-12
SELENOS	4.76361e-16	1.01261	0.682	0.383	8.07433e-12
LDHB	5.58904e-16	-0.823147	0.67	0.89	9.47342e-12
PNO1	7.93154e-16	0.404042	0.352	0.096	1.3444e-11
LTB	1.46208e-15	-0.982958	0.409	0.765	2.47823e-11
ZNF165	1.56104e-15	0.290908	0.193	0.034	2.64596e-11
RPL32	2.39289e-15	-0.596039	1	1	4.05595e-11
SQSTM1	5.57941e-15	0.827741	0.92	0.703	9.4571e-11
ANXA5	5.65399e-15	0.723715	0.42	0.14	9.58351e-11
RPS4X	7.16349e-15	-0.613398	0.989	0.998	1.21421e-10
HSP90AB1	7.99545e-15	1.20717	0.955	0.852	1.35523e-10
TRIB3	9.78583e-15	0.570021	0.318	0.087	1.6587e-10
TCF7	1.07253e-14	-0.773794	0.375	0.75	1.81793e-10
HERPUD1	1.17294e-14	1.09897	0.727	0.467	1.98814e-10
DAPP1	2.80714e-14	0.845608	0.295	0.078	4.75811e-10
SAT1	3.18523e-14	1.19825	0.716	0.462	5.39896e-10
RPS28	3.81221e-14	-0.561826	1	1	6.4617e-10
HLA-DQA1	4.55321e-14	0.397601	0.136	0.019	7.71769e-10
PMAIP1	4.8887e-14	0.675775	0.523	0.209	8.28635e-10
SARAF	4.9055e-14	-0.656065	0.875	0.976	8.31482e-10
SLC3A2	5.34854e-14	0.825444	0.841	0.591	9.06577e-10
HSP90B1	5.38286e-14	0.858097	0.909	0.716	9.12394e-10
HLA-DRB1	6.03171e-14	0.473896	0.182	0.033	1.02238e-09
PHACTR1	6.37036e-14	0.314362	0.193	0.037	1.07978e-09
MAP3K8	8.64156e-14	0.292896	0.17	0.03	1.46474e-09
TMBIM6	9.19106e-14	0.716578	0.966	0.782	1.55788e-09
CD3E	1.09689e-13	-0.634378	0.477	0.811	1.85923e-09
MYDGF	1.15383e-13	0.631358	0.602	0.28	1.95574e-09
RPS3A	1.24242e-13	-0.525629	1	1	2.10591e-09
LEF1	1.30871e-13	-0.760593	0.068	0.472	2.21826e-09
EVL	1.41911e-13	-0.732246	0.17	0.583	2.40539e-09
RGS10	2.98745e-13	-0.712721	0.398	0.747	5.06372e-09
RPS14	3.02307e-13	-0.53115	1	1	5.12411e-09
NCL	3.48637e-13	0.725438	0.955	0.757	5.90941e-09
HYOU1	3.55154e-13	0.389616	0.386	0.126	6.01986e-09
CD247	4.61308e-13	-0.697523	0.068	0.485	7.81917e-09
FTH1	5.27378e-13	1.02352	1	0.979	8.93906e-09
EIF1	5.58786e-13	0.713391	1	0.998	9.47142e-09
SARS	7.17649e-13	0.705086	0.682	0.386	1.21641e-08
RPS8	8.20533e-13	-0.570313	1	0.999	1.3908e-08
CALR	1.02224e-12	0.784132	0.92	0.743	1.73269e-08
ARF4	1.14189e-12	0.799064	0.693	0.396	1.9355e-08
CD27	1.15264e-12	-0.799334	0.091	0.472	1.95373e-08
CD3D	1.25707e-12	-0.633533	0.42	0.762	2.13073e-08
RPL22	1.56132e-12	-0.509006	0.989	0.998	2.64643e-08
IL1R1	1.91869e-12	0.335	0.102	0.013	3.25218e-08
S100A6	1.92412e-12	-0.758133	0.568	0.832	3.26139e-08
CD3G	2.64943e-12	-0.763383	0.25	0.607	4.49079e-08
CCDC50	3.20021e-12	0.265537	0.182	0.037	5.42435e-08
HLA-DQA2	3.21744e-12	0.264913	0.125	0.019	5.45355e-08
RPS27	3.2352e-12	-0.519594	1	1	5.48367e-08
PFDN2	3.35876e-12	0.72116	0.659	0.39	5.6931e-08
MANF	3.74027e-12	0.752548	0.67	0.391	6.33975e-08
SEC11C	4.09339e-12	0.811036	0.614	0.356	6.9383e-08
TRAF4	4.72698e-12	0.446505	0.239	0.061	8.01223e-08
RPS29	5.12526e-12	-0.449927	1	1	8.68732e-08
GIMAP1	5.51728e-12	-0.653221	0.011	0.378	9.35178e-08
ATM	6.0458e-12	-0.69616	0.489	0.788	1.02476e-07
GIMAP4	6.46439e-12	-0.680601	0.045	0.428	1.09571e-07
LEPROTL1	6.4783e-12	-0.586897	0.466	0.772	1.09807e-07
TRAF3IP3	6.50721e-12	-0.699064	0.125	0.499	1.10297e-07
SPCS2	7.37423e-12	0.700895	0.875	0.651	1.24993e-07
CAMK4	7.79609e-12	-0.67881	0.023	0.387	1.32144e-07
RPL39	8.89022e-12	-0.480211	1	1	1.50689e-07
RRAS2	1.15985e-11	0.303449	0.216	0.052	1.96594e-07
LAT	1.31505e-11	-0.746366	0.17	0.527	2.22902e-07
FTL	1.37219e-11	0.940055	1	0.991	2.32586e-07
LCK	1.46536e-11	-0.646998	0.125	0.502	2.48379e-07
RPL13	1.58724e-11	-0.414257	1	1	2.69037e-07
EIF5	1.77837e-11	0.67837	0.818	0.565	3.01433e-07
MTHFD2	2.09341e-11	0.556039	0.477	0.204	3.54833e-07
RAN	2.67275e-11	0.782394	0.818	0.595	4.5303e-07
H3F3B	2.67357e-11	0.669096	0.989	0.954	4.53169e-07
CREM	2.71138e-11	0.955115	0.557	0.279	4.59578e-07
NFKBID	2.98726e-11	0.320522	0.25	0.069	5.06341e-07
RPS15A	3.45157e-11	-0.479547	1	1	5.85041e-07
UBB	3.9121e-11	0.79438	0.875	0.687	6.63101e-07
LMNA	4.07608e-11	0.275385	0.148	0.028	6.90896e-07
SDF2L1	4.37456e-11	0.635332	0.602	0.345	7.41487e-07
TMED9	6.14127e-11	0.595528	0.625	0.339	1.04095e-06
RGCC	7.76487e-11	-0.727018	0.125	0.473	1.31615e-06
RPL36	8.53451e-11	-0.431303	1	1	1.4466e-06
GIMAP5	9.13007e-11	-0.605859	0.034	0.374	1.54755e-06
PLEK	9.15942e-11	0.330946	0.102	0.015	1.55252e-06
RPL7	1.16931e-10	-0.457104	1	0.998	1.98198e-06
PPIB	1.32138e-10	0.595535	0.909	0.694	2.23974e-06
RIPOR2	1.32388e-10	-0.705862	0.341	0.644	2.24397e-06
ATP2B1	1.43179e-10	0.483221	0.375	0.144	2.42688e-06
RPL29	1.51466e-10	-0.430683	0.989	0.998	2.56735e-06
RPL35A	1.73657e-10	-0.421751	1	1	2.94348e-06
TRBC2	1.81557e-10	-0.8653	0.648	0.849	3.0774e-06
HLA-DQB1	1.83152e-10	0.31318	0.159	0.033	3.10443e-06
FCMR	2.01768e-10	-0.612876	0.068	0.419	3.41996e-06
SRPRB	4.2523e-10	0.58087	0.477	0.238	7.20765e-06
SEC61G	4.30468e-10	1.00329	0.83	0.705	7.29643e-06
PDE3B	4.33195e-10	-0.590129	0.068	0.411	7.34266e-06
ETS1	5.18972e-10	-0.601406	0.295	0.619	8.79657e-06
METRNL	5.73806e-10	0.429861	0.205	0.053	9.726e-06
ZFAS1	5.88545e-10	0.982158	0.932	0.923	9.97584e-06
NXT1	5.97554e-10	0.444805	0.466	0.212	1.01285e-05
HNRNPC	6.24092e-10	0.634274	0.92	0.786	1.05784e-05
TLE5	6.32897e-10	-0.575642	0.511	0.768	1.07276e-05
GMFG	6.489e-10	-0.596306	0.307	0.616	1.09988e-05
PRKCQ-AS1	6.61017e-10	-0.69371	0.08	0.404	1.12042e-05
SPTY2D1	6.64679e-10	0.431539	0.42	0.175	1.12663e-05
CD2	6.71867e-10	-0.570368	0.284	0.632	1.13881e-05
FLNA	6.9916e-10	0.385184	0.409	0.168	1.18508e-05
SUPT5H	7.40144e-10	0.396773	0.489	0.213	1.25454e-05
UBE2J1	7.6205e-10	0.280198	0.295	0.097	1.29167e-05
SELENOT	7.74273e-10	0.467944	0.614	0.353	1.31239e-05
EIF4G2	7.92827e-10	0.551419	0.716	0.483	1.34384e-05
SERP1	9.38047e-10	0.6877	0.955	0.839	1.58999e-05
PSMC4	9.85895e-10	0.49709	0.489	0.238	1.67109e-05
BUD31	1.00876e-09	0.512187	0.568	0.308	1.70985e-05
CDV3	1.01472e-09	0.571121	0.682	0.416	1.71994e-05
TPT1	1.02276e-09	-0.424512	1	1	1.73357e-05
SEPTIN6	1.07557e-09	-0.528379	0.398	0.69	1.82309e-05
NOP58	1.11394e-09	0.497941	0.602	0.334	1.88814e-05
MAP1LC3B	1.15633e-09	0.673968	0.659	0.42	1.95999e-05
EIF3J	1.21165e-09	0.663812	0.625	0.373	2.05374e-05
RPL21	1.25089e-09	-0.386806	1	1	2.12026e-05
NEU1	1.47346e-09	0.342393	0.364	0.14	2.49752e-05
CD6	1.65485e-09	-0.566946	0.114	0.442	2.80497e-05
UFM1	1.89721e-09	0.758095	0.636	0.414	3.21577e-05
RBM8A	1.92584e-09	0.618879	0.693	0.456	3.2643e-05
HSP90AA1	2.01199e-09	0.928811	0.955	0.849	3.41032e-05
IL32	2.11814e-09	-0.659788	0.284	0.589	3.59024e-05
EIF5A	2.19391e-09	0.640525	0.67	0.462	3.71868e-05
KRT10	2.55825e-09	0.558752	0.795	0.638	4.33623e-05
PXK	2.8918e-09	0.368762	0.216	0.063	4.90161e-05
TOMM5	3.23622e-09	0.55262	0.636	0.397	5.4854e-05
TXN	3.37009e-09	1.984	0.511	0.298	5.71231e-05
RPL30	3.45284e-09	-0.389535	1	1	5.85256e-05
DNAJB9	3.49887e-09	0.730367	0.58	0.344	5.93059e-05
SLC7A5	3.55766e-09	0.265314	0.193	0.051	6.03024e-05
IRF4	3.65023e-09	0.371969	0.25	0.08	6.18714e-05
SELL	3.65409e-09	-0.60166	0.057	0.366	6.19368e-05
AL121944.1	3.70543e-09	0.251718	0.205	0.056	6.28071e-05
POMP	3.75728e-09	0.590842	0.636	0.419	6.36859e-05
RPS18	3.84306e-09	-0.358252	1	1	6.51399e-05
DNAJA1	4.56214e-09	0.719427	0.602	0.37	7.73283e-05
CD48	4.6407e-09	-0.487033	0.5	0.77	7.86599e-05
TRMT112	5.19066e-09	0.642195	0.807	0.652	8.79816e-05
RPL11	6.97348e-09	-0.38424	1	1	0.0001182
VPS37B	7.98734e-09	0.293701	0.25	0.08	0.000135385
MEPCE	8.9936e-09	0.25442	0.284	0.098	0.000152442
YPEL5	9.04343e-09	0.553044	0.636	0.379	0.000153286
XBP1	9.75389e-09	0.72878	0.625	0.432	0.000165328
WARS	9.96781e-09	0.257122	0.182	0.048	0.000168954
S100A10	1.06466e-08	-0.51571	0.284	0.595	0.00018046
RPL31	1.08186e-08	-0.424181	1	0.992	0.000183375
MT-ND4	1.13818e-08	-0.415824	0.989	0.998	0.000192922
COMMD6	1.13966e-08	-0.455552	0.545	0.804	0.000193172
NOP16	1.24748e-08	0.258241	0.182	0.048	0.000211448
NANS	1.29343e-08	0.395943	0.443	0.208	0.000219236
RASSF1	1.32349e-08	0.365006	0.364	0.153	0.000224331
CD63	1.36459e-08	0.659673	0.409	0.192	0.000231298
MAFG	1.41043e-08	0.533894	0.477	0.244	0.000239068
SLC39A7	1.44613e-08	0.404753	0.341	0.142	0.000245119
RPS4Y1	1.4573e-08	-0.51813	0.761	0.905	0.000247012
DDX21	1.49726e-08	0.663721	0.636	0.391	0.000253786
CDK2AP2	1.57317e-08	0.665244	0.807	0.626	0.000266652
PDIA6	1.65632e-08	0.563198	0.557	0.338	0.000280746
DPH3	1.67978e-08	0.30397	0.307	0.116	0.000284722
RPL37	1.68646e-08	-0.38909	1	1	0.000285856
CANX	1.70582e-08	0.545091	0.659	0.433	0.000289137
GOLGB1	1.72872e-08	0.586727	0.625	0.376	0.000293018
RPL38	1.73521e-08	-0.372786	0.989	0.999	0.000294117
MT-ATP6	1.75322e-08	-0.463744	0.989	0.998	0.000297171
SF3B5	1.76149e-08	0.59576	0.659	0.457	0.000298572
MORF4L2	1.79377e-08	0.510722	0.534	0.3	0.000304044
ZEB2	1.95059e-08	0.270075	0.159	0.039	0.000330625
RPL3	2.07384e-08	-0.432291	1	0.999	0.000351516
ATP6V0B	2.08241e-08	0.575104	0.557	0.326	0.000352969
ATP6V0C	2.1527e-08	0.492549	0.75	0.524	0.000364883
NFKBIB	2.17533e-08	0.368269	0.318	0.126	0.000368719
SFXN1	2.35046e-08	-0.571185	0.159	0.455	0.000398403
FKBP2	2.4536e-08	0.331807	0.42	0.189	0.000415884
GNL3	2.57996e-08	0.477623	0.511	0.278	0.000437304
TMEM208	3.15951e-08	0.450305	0.443	0.219	0.000535536
ARFGAP3	3.2743e-08	0.521918	0.489	0.259	0.000554994
EBNA1BP2	3.456e-08	0.256278	0.25	0.084	0.000585793
P4HB	3.66429e-08	0.487606	0.602	0.369	0.000621097
PIKFYVE	3.97055e-08	0.424614	0.307	0.123	0.000673007
SEPTIN9	4.0571e-08	-0.457981	0.045	0.319	0.000687678
TARS	4.31464e-08	0.463629	0.5	0.268	0.000731331
CD7	4.5856e-08	-0.592058	0.205	0.51	0.000777259
GOLT1B	5.30669e-08	0.430963	0.432	0.212	0.000899485
GPATCH4	5.41245e-08	0.342706	0.261	0.093	0.00091741
TMCO3	6.18563e-08	0.265209	0.227	0.074	0.00104846
PIK3IP1	6.61346e-08	-0.508479	0.159	0.456	0.00112098
PASK	6.69395e-08	-0.69567	0.034	0.298	0.00113463
PRNP	7.4531e-08	0.436593	0.443	0.223	0.0012633
CHCHD2	7.76488e-08	0.619469	0.909	0.8	0.00131615
H2AFX	8.51189e-08	0.288141	0.318	0.127	0.00144277
TMED2	9.48839e-08	0.642877	0.636	0.448	0.00160828
CRIP1	9.80732e-08	-0.634751	0.193	0.484	0.00166234
ITM2B	9.94357e-08	-0.436084	0.864	0.966	0.00168544
CD40	9.98093e-08	0.368753	0.125	0.029	0.00169177
MCUR1	1.12064e-07	0.325155	0.295	0.116	0.00189948
AC016831.1	1.1378e-07	0.316277	0.273	0.103	0.00192857
PDIA3	1.15674e-07	0.702524	0.648	0.483	0.00196067
TLN1	1.20782e-07	0.414027	0.466	0.241	0.00204725
GMPPB	1.26469e-07	0.296576	0.261	0.096	0.00214366
RPL12	1.3199e-07	-0.48043	0.977	0.991	0.00223724
RPS3	1.38089e-07	-0.326613	0.989	1	0.0023406
TNFRSF18	1.38404e-07	0.253769	0.159	0.043	0.00234594
ADIPOR1	1.51893e-07	0.337113	0.364	0.163	0.00257458
SHMT2	1.54247e-07	0.359371	0.284	0.113	0.00261448
KDELR2	1.54355e-07	0.619329	0.568	0.355	0.00261632
PSMA7	1.57268e-07	0.537012	0.886	0.728	0.00266569
RPS23	1.67639e-07	-0.346975	1	1	0.00284148
LINC00623	1.68041e-07	-0.469893	0.159	0.433	0.00284829
SIPA1L1	1.71499e-07	0.309984	0.205	0.066	0.0029069
SYNE2	1.75155e-07	-0.54541	0.227	0.51	0.00296888
PCED1B-AS1	1.92958e-07	-0.473339	0.102	0.378	0.00327063
MT-CO2	2.07906e-07	-0.406973	1	0.998	0.00352401
HSPA9	2.08614e-07	0.62484	0.591	0.395	0.00353601
RCAN3	2.25293e-07	-0.429426	0.159	0.458	0.00381871
RAC2	2.29039e-07	-0.448305	0.159	0.431	0.00388221
TIMM17A	2.44692e-07	0.263792	0.318	0.129	0.00414754
TXLNG	2.47026e-07	0.269941	0.307	0.123	0.0041871
SORL1	2.4784e-07	-0.426949	0.023	0.272	0.00420088
G3BP2	2.52243e-07	0.372456	0.557	0.317	0.00427552
YBX1	2.62168e-07	0.561462	0.932	0.847	0.00444374
ST8SIA4	2.65368e-07	0.339733	0.182	0.056	0.00449799
KLF2	2.66197e-07	-0.753683	0.25	0.489	0.00451204
PPP2R5C	2.66845e-07	-0.473013	0.432	0.671	0.00452302
HNRNPAB	2.73284e-07	0.427345	0.455	0.233	0.00463216
CIAO2B	2.79368e-07	0.473559	0.625	0.418	0.00473529
ARHGEF1	2.90591e-07	-0.437119	0.08	0.34	0.00492553
RPL6	3.29464e-07	-0.40375	0.989	0.996	0.00558442
LAMTOR5	3.33175e-07	0.478712	0.557	0.333	0.00564731
MALAT1	3.51928e-07	-0.355926	1	1	0.00596518
RPL5	3.52684e-07	-0.36646	1	0.998	0.005978
ZFP36L2	3.6368e-07	-0.482683	0.455	0.687	0.00616437
CKS2	3.84107e-07	0.299804	0.239	0.087	0.00651061
RASGRP1	4.11554e-07	-0.46564	0.136	0.409	0.00697584
RPS21	4.16728e-07	-0.313482	0.989	1	0.00706354
RNF181	4.2303e-07	0.474003	0.523	0.312	0.00717035
UBA52	4.3555e-07	-0.303853	1	0.999	0.00738258
SEL1L	4.37154e-07	0.379113	0.352	0.161	0.00740977
GOLGA4	4.46445e-07	0.493828	0.614	0.38	0.00756725
SEC24D	4.53634e-07	0.398978	0.318	0.139	0.00768909
EIF6	4.79534e-07	0.379795	0.42	0.217	0.00812809
UBC	5.06887e-07	0.67973	0.977	0.967	0.00859174
DNTTIP2	5.09944e-07	0.365594	0.432	0.222	0.00864355
WDR43	5.11742e-07	0.395608	0.386	0.189	0.00867403
MOB1A	5.43078e-07	0.453139	0.557	0.336	0.00920517
IDI1	5.47985e-07	0.40516	0.5	0.27	0.00928835
RPL19	5.55228e-07	-0.294455	1	1	0.00941111
NR4A2	5.87511e-07	0.39484	0.239	0.087	0.00995831
BCL2A1	5.93183e-07	0.897229	0.25	0.099	0.0100544
YWHAG	5.96493e-07	0.255758	0.307	0.127	0.0101106
SATB1	6.32478e-07	-0.497285	0.182	0.46	0.0107205
TMSB10	6.3751e-07	-0.437959	0.932	0.989	0.0108058
SYNGR2	6.76459e-07	0.50843	0.33	0.156	0.011466
GBP2	7.03122e-07	-0.441602	0.239	0.512	0.0119179
MAST4	7.86037e-07	0.375274	0.205	0.071	0.0133233
SSR3	7.91513e-07	0.651043	0.568	0.417	0.0134162
ACTB	8.3385e-07	-0.340102	0.92	0.957	0.0141338
MCUB	8.61757e-07	-0.406136	0.102	0.357	0.0146068
SRP14	9.02888e-07	0.409006	0.966	0.913	0.0153039
OCIAD2	9.041e-07	-0.445194	0.159	0.415	0.0153245
GLRX3	9.17556e-07	0.306388	0.364	0.172	0.0155526
SNHG15	9.63548e-07	0.487536	0.364	0.175	0.0163321
S1PR4	9.92614e-07	-0.410163	0.057	0.293	0.0168248
TSHZ2	1.0163e-06	-0.575478	0.057	0.292	0.0172262
SH3GLB1	1.01776e-06	0.407993	0.477	0.266	0.017251
ARHGAP15	1.03915e-06	-0.366495	0.011	0.233	0.0176135
PPP4R3A	1.08935e-06	0.396971	0.568	0.337	0.0184645
DAP	1.09129e-06	0.260883	0.261	0.104	0.0184973
BZW1	1.11979e-06	0.496277	0.614	0.389	0.0189804
BRD2	1.14202e-06	0.432552	0.682	0.481	0.0193573
HSPA4	1.18531e-06	0.329377	0.33	0.148	0.020091
CLIC1	1.1876e-06	0.438171	0.489	0.284	0.0201297
RPS6	1.27673e-06	-0.362899	1	0.999	0.0216406
GPR155	1.28967e-06	-0.481704	0.057	0.293	0.0218598
JUN	1.3712e-06	0.942818	0.443	0.243	0.0232418
UBE2Z	1.38169e-06	0.469932	0.409	0.223	0.0234196
SRGN	1.3879e-06	0.750982	0.943	0.852	0.0235249
MRTO4	1.41124e-06	0.291109	0.227	0.084	0.0239205
GHITM	1.43991e-06	0.483191	0.557	0.382	0.0244065
ARL1	1.45505e-06	0.333636	0.341	0.16	0.0246631
GNL2	1.46787e-06	0.300561	0.261	0.106	0.0248805
RPS10	1.5273e-06	-0.334877	0.989	0.998	0.0258878
PDCD4	1.53299e-06	0.353522	0.784	0.57	0.0259842
RPL23	1.60215e-06	-0.363243	0.966	0.99	0.0271565
SURF4	1.65315e-06	0.383902	0.443	0.246	0.0280209
RELB	1.69745e-06	0.321505	0.341	0.16	0.0287717
GYPC	1.71721e-06	-0.40893	0.091	0.343	0.0291066
TUBB4B	1.74521e-06	0.471339	0.773	0.558	0.0295813
SPCS3	1.78836e-06	0.409871	0.568	0.361	0.0303127
LRRFIP2	1.80178e-06	0.30952	0.307	0.137	0.0305401
PSME2	1.86475e-06	0.43574	0.534	0.334	0.0316075
JUND	1.96962e-06	0.388789	0.955	0.841	0.0333851
SERINC5	2.04337e-06	-0.402998	0.045	0.273	0.0346352
CD28	2.07012e-06	-0.381987	0.057	0.289	0.0350886
TANK	2.08688e-06	0.47705	0.455	0.264	0.0353727
LARP1B	2.11214e-06	0.391663	0.307	0.139	0.0358008
MT2A	2.11592e-06	-0.563369	0.102	0.353	0.0358648
MT-CYB	2.19028e-06	-0.374013	0.989	0.994	0.0371253
MAL	2.25396e-06	-0.386246	0.034	0.254	0.0382046
RPS27A	2.37831e-06	-0.254228	1	1	0.0403124
BAZ1B	2.64101e-06	0.310105	0.42	0.219	0.0447652
MT-CO1	2.7506e-06	-0.31844	1	0.995	0.0466227
RRBP1	2.82486e-06	0.370308	0.284	0.123	0.0478814
CEBPG	2.86678e-06	0.365686	0.364	0.182	0.048592
VIM	2.89772e-06	-0.507247	0.693	0.848	0.0491163
IFRD1	2.91205e-06	0.402755	0.409	0.216	0.0493593

## Sheet: COVID stim B.Naive - CRC
	p_val	avg_log2FC [B naive/others]	B naïve	all other cells	p_val_adj
LINC02397	0	1.42858	0.526	0.006	0
TCL1A	0	0.658374	0.342	0	0
IGHD	0	0.958584	0.395	0.002	0
IGHM	0	2.58211	0.789	0.012	0
MS4A1	5.6489e-294	2.0783	0.803	0.024	9.57488e-290
MEF2C	1.97273e-221	1.57909	0.605	0.018	3.34377e-217
CD22	1.13581e-214	0.847405	0.368	0.005	1.92519e-210
COL19A1	1.59157e-203	0.569603	0.25	0.001	2.69771e-199
BCL11A	4.88254e-186	1.2004	0.513	0.015	8.27591e-182
NIBAN3	6.45283e-158	0.615973	0.276	0.004	1.09376e-153
ADAM28	1.56953e-149	0.942955	0.421	0.013	2.66036e-145
PAX5	1.96973e-149	0.726691	0.329	0.007	3.3387e-145
BANK1	2.83828e-148	1.28114	0.461	0.016	4.81088e-144
LINC00926	7.13042e-133	0.83607	0.382	0.012	1.20861e-128
FCRL1	6.87858e-126	0.809647	0.25	0.004	1.16592e-121
HLA-DMB	1.28703e-121	0.725231	0.382	0.013	2.18151e-117
FCRL2	3.41621e-121	0.446341	0.197	0.002	5.79047e-117
FCER2	1.1869e-119	0.304601	0.158	0.001	2.0118e-115
HLA-DQB1	3.41939e-116	1.09134	0.513	0.028	5.79587e-112
IRF8	3.75866e-114	0.703667	0.355	0.012	6.37093e-110
RUBCNL	2.26657e-108	0.507357	0.276	0.007	3.84184e-104
HLA-DRB1	9.85617e-108	0.980597	0.5	0.028	1.67062e-103
HLA-DRA	5.70948e-107	1.383	0.487	0.027	9.67758e-103
CD79A	1.28558e-98	1.21221	0.474	0.029	2.17905e-94
IGKC	9.51049e-96	3.03893	0.447	0.026	1.61203e-91
CD19	3.895e-88	0.389171	0.184	0.003	6.60203e-84
EBF1	4.42575e-81	0.669646	0.368	0.02	7.50164e-77
FAM30A	1.62835e-80	0.331744	0.158	0.003	2.76006e-76
CIITA	7.3744e-80	0.648726	0.276	0.011	1.24996e-75
LYN	4.66384e-76	0.485331	0.263	0.01	7.9052e-72
HLA-DQA1	1.27617e-71	0.660696	0.316	0.017	2.16311e-67
COBLL1	1.66084e-71	0.657909	0.329	0.018	2.81512e-67
2001-03-01	2.71725e-63	0.682031	0.25	0.012	4.60574e-59
BLK	3.90384e-63	0.475396	0.224	0.009	6.61701e-59
BLNK	7.75486e-63	0.376913	0.224	0.009	1.31445e-58
HLA-DQA2	6.00783e-62	0.519626	0.289	0.016	1.01833e-57
MTSS1	1.36523e-56	0.477231	0.276	0.017	2.31407e-52
FGD2	2.20923e-53	0.396217	0.184	0.007	3.74464e-49
BTK	3.77698e-52	0.432915	0.211	0.01	6.40197e-48
AFF3	1.81923e-49	0.754672	0.303	0.024	3.08359e-45
TCF4	1.43708e-48	0.844571	0.329	0.028	2.43585e-44
PLEKHG1	2.99295e-48	0.391559	0.211	0.011	5.07305e-44
P2RX5	9.45561e-48	0.523699	0.224	0.013	1.60273e-43
SWAP70	4.45886e-47	0.639726	0.368	0.037	7.55776e-43
PALM2-AKAP2	9.8981e-45	0.424515	0.237	0.016	1.67773e-40
IGLC3	1.51525e-43	0.860315	0.145	0.006	2.56836e-39
MICAL3	1.66173e-43	0.526816	0.25	0.018	2.81663e-39
HVCN1	7.54276e-43	0.525665	0.25	0.019	1.2785e-38
ARHGAP24	3.15449e-42	0.582646	0.237	0.017	5.34687e-38
HHEX	3.55425e-42	0.352424	0.171	0.008	6.02446e-38
CD74	1.87222e-39	1.76221	0.737	0.219	3.17341e-35
PCDH9	4.71522e-38	0.353591	0.132	0.005	7.9923e-34
CD40	6.19798e-37	0.493579	0.276	0.027	1.05056e-32
CD83	1.69545e-34	1.03387	0.355	0.047	2.87379e-30
CD79B	1.07628e-32	0.694486	0.382	0.058	1.8243e-28
PAWR	9.9194e-32	0.445943	0.224	0.02	1.68134e-27
PHACTR1	2.59685e-30	0.687571	0.289	0.036	4.40167e-26
BASP1	3.17837e-29	0.359016	0.237	0.024	5.38734e-25
IL4R	5.08454e-29	0.946883	0.474	0.098	8.6183e-25
DAPP1	2.05586e-27	0.741975	0.408	0.077	3.48468e-23
SIPA1L1	2.17839e-27	0.610079	0.368	0.063	3.69237e-23
PLCG2	6.11897e-27	2.17911	0.513	0.128	1.03717e-22
ADAM19	7.30395e-26	0.378367	0.145	0.01	1.23802e-21
SESTD1	2.90975e-25	0.466596	0.211	0.023	4.93202e-21
C12orf42	6.79345e-25	0.326879	0.171	0.015	1.15149e-20
TRAC	3.2783e-24	-1.26998	0.632	0.912	5.55672e-20
HLA-DMA	3.21552e-23	0.37548	0.25	0.034	5.4503e-19
STX7	6.80437e-23	1.05838	0.5	0.138	1.15334e-18
GEN1	1.32385e-22	0.302985	0.184	0.019	2.24393e-18
BCL7A	4.44315e-22	0.349682	0.171	0.017	7.53114e-18
SNX29	1.08386e-21	0.395057	0.171	0.018	1.83713e-17
TMSB4X	5.68981e-21	-1.03155	0.987	0.998	9.64423e-17
CD37	7.15387e-21	1.10722	0.947	0.647	1.21258e-16
TPT1	7.48216e-21	-0.922927	1	1	1.26823e-16
FYB1	1.00013e-20	-1.16703	0.579	0.852	1.69522e-16
FAM49A	1.80406e-20	0.265546	0.145	0.013	3.05788e-16
LDHB	1.89153e-20	-1.02401	0.711	0.889	3.20614e-16
HLA-DPA1	2.93904e-20	0.601611	0.342	0.07	4.98167e-16
TNFRSF13C	3.27187e-20	0.543706	0.289	0.052	5.54582e-16
TSPAN33	3.45224e-20	0.415397	0.224	0.032	5.85155e-16
GRK3	4.58266e-20	0.328998	0.184	0.022	7.76762e-16
PDLIM1	1.46484e-19	0.259819	0.118	0.009	2.4829e-15
AC007384.1	1.53341e-19	0.40216	0.211	0.029	2.59912e-15
YBX3	5.12074e-19	0.712574	0.329	0.07	8.67966e-15
RALGPS2	2.88025e-18	0.625502	0.355	0.083	4.88202e-14
ZEB2	5.2444e-18	0.432015	0.237	0.038	8.88926e-14
PARP14	8.62845e-18	1.07319	0.553	0.211	1.46252e-13
BTLA	1.57661e-17	0.46937	0.25	0.044	2.67235e-13
HLA-DPB1	2.25595e-17	0.700056	0.329	0.076	3.82383e-13
CXCR4	1.3123e-16	1.29006	0.974	0.723	2.22436e-12
AUTS2	2.29891e-16	0.272506	0.118	0.011	3.89664e-12
GSAP	4.94169e-16	0.285613	0.118	0.012	8.37617e-12
MARCKS	9.02953e-16	0.372605	0.158	0.02	1.53051e-11
RAB30	5.79191e-15	0.436628	0.263	0.055	9.81729e-11
LINC01480	7.55221e-15	0.271749	0.132	0.015	1.2801e-10
BCL11B	9.06871e-15	-0.957115	0.579	0.8	1.53715e-10
IL7R	9.66901e-15	-1.32671	0.579	0.779	1.6389e-10
RORA	1.45748e-14	-0.88112	0	0.466	2.47042e-10
TPD52	1.87261e-14	0.427589	0.263	0.057	3.17408e-10
TENT5C	2.29856e-14	0.26458	0.171	0.026	3.89606e-10
CD3E	2.99452e-14	-0.763274	0.539	0.809	5.07572e-10
EEF1A1	3.49251e-14	-0.658807	1	1	5.9198e-10
CHPT1	5.69749e-14	0.687128	0.382	0.116	9.65724e-10
LEF1	5.86405e-14	-0.817345	0.013	0.472	9.93956e-10
TRAT1	9.4471e-14	-0.877758	0	0.448	1.60128e-09
CD3D	2.37064e-13	-0.818433	0.487	0.761	4.01824e-09
S100A6	6.62512e-13	-0.88288	0.684	0.83	1.12296e-08
NPM1	1.12105e-12	-0.596106	0.947	0.988	1.90019e-08
CD247	1.37588e-12	-0.774896	0.066	0.484	2.33212e-08
GIMAP4	2.24198e-12	-0.786938	0.013	0.428	3.80015e-08
LEPROTL1	2.97612e-12	-0.757173	0.553	0.77	5.04453e-08
CD6	3.36803e-12	-0.710149	0.026	0.443	5.7088e-08
FCHSD2	3.93225e-12	0.434595	0.211	0.045	6.66517e-08
SLFN5	4.47059e-12	-0.790722	0.013	0.426	7.57765e-08
SARAF	5.18464e-12	-0.642287	0.961	0.975	8.78796e-08
ATP2B1-AS1	5.72571e-12	0.362533	0.184	0.035	9.70509e-08
LAPTM5	6.51053e-12	1.06904	0.855	0.658	1.10353e-07
GIMAP7	9.54081e-12	-0.897596	0.566	0.768	1.61717e-07
PARP15	1.38166e-11	0.609071	0.316	0.095	2.34191e-07
PRKCQ-AS1	1.9501e-11	-0.800019	0.013	0.404	3.30542e-07
LCK	2.10582e-11	-0.694927	0.105	0.501	3.56936e-07
ARL4C	3.36237e-11	-0.770515	0.539	0.771	5.69921e-07
RPS14	5.40925e-11	-0.50373	1	1	9.16869e-07
MTRNR2L12	5.84205e-11	0.961725	0.908	0.742	9.90227e-07
RGS10	7.99392e-11	-0.73637	0.526	0.744	1.35497e-06
CALM1	8.17206e-11	-0.681912	0.855	0.928	1.38516e-06
CAMK4	1.39085e-10	-0.67238	0.013	0.386	2.35749e-06
OGFRL1	1.5516e-10	0.29191	0.118	0.018	2.62996e-06
GIMAP1	1.89672e-10	-0.649351	0.013	0.377	3.21494e-06
CD27	1.93956e-10	-0.727709	0.092	0.471	3.28756e-06
SFXN1	2.04532e-10	-0.678133	0.066	0.456	3.46682e-06
RPS12	3.00253e-10	-0.472063	1	1	5.08929e-06
CD2	3.19973e-10	-0.753161	0.342	0.631	5.42354e-06
RPS3	3.53098e-10	-0.461826	1	0.999	5.98501e-06
RGCC	3.79589e-10	-0.76328	0.118	0.472	6.43403e-06
MGAT4A	4.3204e-10	-0.617891	0.026	0.382	7.32308e-06
TMEM156	5.99988e-10	0.44429	0.25	0.071	1.01698e-05
CD3G	6.76186e-10	-0.764575	0.316	0.605	1.14613e-05
NEIL1	7.88032e-10	0.467565	0.105	0.015	1.33571e-05
CD7	7.95056e-10	-0.755803	0.158	0.51	1.34762e-05
GIMAP5	8.58718e-10	-0.615646	0.026	0.374	1.45553e-05
VIM	8.8574e-10	-0.924693	0.789	0.846	1.50133e-05
KLHL5	9.53381e-10	0.374951	0.237	0.065	1.61598e-05
B2M	1.01779e-09	-0.34769	1	1	1.72515e-05
MT-ND4L	1.12075e-09	0.758452	0.921	0.771	1.89968e-05
ZFP36L1	1.13773e-09	0.987311	0.882	0.677	1.92845e-05
TCF7	1.14002e-09	-0.633512	0.513	0.746	1.93233e-05
INPP5D	1.1776e-09	0.444588	0.289	0.094	1.99602e-05
MDM4	1.71596e-09	0.704051	0.829	0.627	2.90855e-05
GALNT2	1.74158e-09	0.26081	0.171	0.037	2.95198e-05
STRBP	1.79388e-09	0.466288	0.289	0.094	3.04063e-05
PRKCH	2.19921e-09	-0.531058	0	0.329	3.72766e-05
RHBDF2	2.25379e-09	0.258272	0.171	0.038	3.82018e-05
CTSZ	2.71518e-09	0.293741	0.211	0.054	4.60222e-05
LAT	3.02829e-09	-0.70818	0.197	0.526	5.13295e-05
IPCEF1	4.04985e-09	-0.579935	0.026	0.36	6.8645e-05
SH3BP5	4.60446e-09	0.479437	0.237	0.07	7.80457e-05
RPS3A	4.74432e-09	-0.437762	1	1	8.04162e-05
RPS15A	5.21151e-09	-0.433186	1	1	8.83351e-05
IL32	6.54066e-09	-0.722603	0.316	0.587	0.000110864
RPL36AL	6.64316e-09	-0.497349	0.987	0.987	0.000112602
ITM2A	6.81651e-09	-0.619533	0.066	0.4	0.00011554
SNX2	7.05582e-09	0.653712	0.447	0.228	0.000119596
NUCB2	7.78882e-09	-0.616954	0.079	0.416	0.00013202
RASGRP1	8.30514e-09	-0.555798	0.066	0.409	0.000140772
MYL12B	9.7666e-09	-0.514721	0.737	0.847	0.000165544
TRBC2	9.90936e-09	-0.833463	0.816	0.846	0.000167964
PLEKHA2	1.07783e-08	0.446786	0.289	0.1	0.000182693
PXK	1.14896e-08	0.334353	0.224	0.063	0.000194748
SLC9A7	1.7913e-08	0.262079	0.105	0.018	0.000303625
CD96	1.82512e-08	-0.529014	0.013	0.324	0.000309358
CD200	1.9732e-08	0.330934	0.171	0.041	0.000334458
FAM102A	2.04601e-08	-0.515764	0.026	0.345	0.000346799
RPL13	2.17636e-08	-0.339619	1	1	0.000368893
ITPR1	2.45972e-08	0.537549	0.316	0.119	0.000416922
RCAN3	2.51612e-08	-0.498814	0.105	0.458	0.000426483
PDE3B	2.84138e-08	-0.612138	0.092	0.41	0.000481614
TSHZ2	3.86609e-08	-0.670432	0	0.293	0.000655302
IL6ST	4.7316e-08	-0.545988	0.079	0.411	0.000802006
C12orf65	5.16507e-08	-0.47813	0	0.287	0.000875479
ARL6IP5	6.09396e-08	-0.558176	0.171	0.478	0.00103293
HSH2D	6.14001e-08	0.283842	0.145	0.033	0.00104073
ITM2B	6.15312e-08	-0.492031	0.961	0.964	0.00104295
SMIM14	6.24599e-08	0.39357	0.289	0.104	0.0010587
SKP1	6.65521e-08	-0.381384	0.868	0.915	0.00112806
CANX	6.9515e-08	-0.524845	0.118	0.442	0.00117828
RPS27A	7.20195e-08	-0.357282	1	1	0.00122073
SYNGR2	7.98211e-08	0.693787	0.355	0.156	0.00135297
DGKD	9.94097e-08	0.429486	0.211	0.064	0.00168499
EAF2	1.03361e-07	0.29341	0.158	0.039	0.00175196
SSR3	1.16656e-07	-0.496056	0.105	0.425	0.00197733
NEDD8	1.17046e-07	-0.485286	0.132	0.444	0.00198393
ALKBH7	1.18896e-07	-0.465582	0.066	0.374	0.00201528
REL	1.23529e-07	0.547404	0.382	0.165	0.00209382
EIF3E	1.32702e-07	-0.526432	0.947	0.937	0.00224929
TOMM7	1.43108e-07	-0.442373	0.947	0.97	0.00242569
AAK1	1.45595e-07	-0.562138	0.303	0.571	0.00246784
CD28	1.53384e-07	-0.473786	0.013	0.289	0.00259985
TMED2	1.63336e-07	-0.519511	0.145	0.456	0.00276854
SLC5A3	2.15242e-07	-0.531789	0.145	0.468	0.00364836
NAP1L4	2.25278e-07	-0.506932	0.132	0.434	0.00381846
RPLP1	2.2587e-07	-0.41556	1	1	0.0038285
NDFIP1	3.10729e-07	-0.517475	0.289	0.561	0.00526686
ATP5MC3	3.31399e-07	-0.426691	0.132	0.428	0.0056172
S100A11	3.47374e-07	-0.673692	0.171	0.446	0.00588798
THEM4	3.49694e-07	-0.441456	0.039	0.331	0.00592732
ITK	3.60412e-07	-0.449726	0.013	0.277	0.00610898
C12orf57	3.69671e-07	-0.509809	0.684	0.805	0.00626592
TTC39C	3.98495e-07	-0.451215	0.013	0.276	0.00675449
JAML	4.45098e-07	-0.497862	0.013	0.274	0.00754441
ANXA1	4.49499e-07	-0.899632	0.408	0.589	0.00761901
PRMT2	4.50833e-07	-0.49099	0.132	0.43	0.00764161
SAMD9L	4.52324e-07	0.30431	0.171	0.047	0.00766689
GYPC	4.61998e-07	-0.498224	0.066	0.343	0.00783087
MAL	5.01249e-07	-0.434344	0	0.254	0.00849617
LRRN3	5.50911e-07	-0.571649	0	0.254	0.00933794
DMXL1	6.04449e-07	0.410161	0.224	0.077	0.0102454
C9orf78	6.18865e-07	-0.517851	0.211	0.495	0.0104898
GIMAP2	6.31205e-07	-0.41613	0.026	0.293	0.0106989
BICDL1	6.37062e-07	-0.476156	0.039	0.309	0.0107982
SERINC5	7.44109e-07	-0.40793	0.013	0.273	0.0126126
SP100	7.46815e-07	0.609101	0.579	0.397	0.0126585
SVIP	7.59541e-07	-0.446122	0.066	0.343	0.0128742
ZNF318	8.94254e-07	0.286596	0.171	0.05	0.0151576
SSR1	8.98555e-07	-0.459782	0.079	0.355	0.0152305
SATB1	9.03249e-07	-0.475343	0.158	0.46	0.0153101
SELENOW	9.86587e-07	-0.469095	0.092	0.358	0.0167226
PTPRC	1.07564e-06	-0.445574	0.855	0.962	0.018232
PCED1B-AS1	1.09158e-06	-0.459483	0.092	0.378	0.0185023
TLE5	1.16933e-06	-0.521777	0.671	0.764	0.0198201
EBLN3P	1.25017e-06	0.609797	0.434	0.24	0.0211904
PBXIP1	1.36183e-06	-0.436191	0.066	0.33	0.0230831
PRDX2	1.37605e-06	-0.393168	0.039	0.303	0.023324
P4HB	1.58085e-06	-0.451535	0.105	0.377	0.0267954
PITPNC1	1.58865e-06	-0.40248	0.026	0.278	0.0269275
ATP5MG	1.60136e-06	-0.329069	0.908	0.919	0.027143
LINC00623	1.71022e-06	-0.445911	0.145	0.432	0.0289883
C19orf53	1.73057e-06	-0.462347	0.197	0.478	0.0293332
MEF2A	1.78726e-06	0.349733	0.316	0.137	0.030294
ABRACL	2.01235e-06	-0.42162	0.145	0.429	0.0341093
ATXN1	2.08094e-06	-0.449303	0	0.232	0.035272
S100A10	2.10945e-06	-0.568955	0.395	0.593	0.0357551
RCSD1	2.11264e-06	0.493606	0.342	0.162	0.0358093
EIF3F	2.13255e-06	-0.412889	0.711	0.788	0.0361467
MT-ND5	2.13578e-06	0.610835	1	0.986	0.0362014
ATP5PF	2.17407e-06	-0.467828	0.197	0.46	0.0368504
MCUB	2.23853e-06	-0.428497	0.092	0.357	0.0379431
RPL4	2.56201e-06	-0.375994	0.974	0.982	0.0434261
DNAJB9	2.61927e-06	-0.479055	0.092	0.353	0.0443967
VEGFB	2.83399e-06	-0.381574	0.079	0.347	0.0480361
RPL32	2.90485e-06	-0.300222	1	1	0.0492372

## Sheet: COVID stim B.intermediate - CRC
	p_val	avg_log2FC [B intermediate/others]	B intermediate	all other cells	p_val_adj
LINC01857	2.20054e-175	0.798053	0.464	0.005	3.72992e-171
EBF1	5.37559e-120	1.5275	0.714	0.022	9.11162e-116
CYBB	2.32712e-109	0.607292	0.357	0.005	3.94447e-105
COBLL1	8.7521e-107	1.14137	0.643	0.02	1.48348e-102
BANK1	4.05123e-97	1.55502	0.607	0.019	6.86684e-93
MS4A1	7.37456e-94	2.07845	0.75	0.032	1.24999e-89
IGHM	4.22509e-93	2.36821	0.607	0.02	7.16153e-89
ADAM28	2.58399e-90	0.959172	0.536	0.016	4.37987e-86
CD79A	1.12654e-77	1.33378	0.679	0.032	1.90949e-73
BCL11A	4.75551e-75	1.09219	0.536	0.02	8.06059e-71
ARHGAP24	4.37429e-74	0.982724	0.5	0.017	7.41442e-70
TNFRSF13B	8.16581e-71	0.968843	0.393	0.011	1.3841e-66
MARCKS	1.0979e-66	1.36695	0.5	0.02	1.86093e-62
POU2AF1	3.34517e-65	0.593759	0.393	0.012	5.67006e-61
HLA-DRA	2.93668e-62	1.40331	0.607	0.031	4.97767e-58
HLA-DRB1	3.43323e-54	1.26686	0.571	0.032	5.81933e-50
PAX5	7.78137e-53	0.594619	0.321	0.01	1.31894e-48
PEG10	3.89201e-52	0.318142	0.143	0.002	6.59696e-48
LRRK2	1.85707e-51	0.393666	0.214	0.004	3.14773e-47
2001-03-01	3.29912e-49	0.745594	0.357	0.014	5.592e-45
SWAP70	7.32256e-47	1.23095	0.571	0.039	1.24117e-42
MEF2C	8.01482e-47	0.834253	0.464	0.024	1.35851e-42
BASP1	3.00354e-46	0.958556	0.464	0.025	5.091e-42
TCF4	3.52113e-45	1.42332	0.5	0.03	5.96832e-41
TLR10	4.99007e-45	0.541764	0.214	0.005	8.45817e-41
FCRL5	1.16644e-44	0.275159	0.143	0.002	1.97712e-40
HLA-DQA2	6.73724e-44	0.690056	0.393	0.018	1.14196e-39
CLECL1	3.19284e-41	0.880021	0.393	0.02	5.41187e-37
HLA-DQB1	3.31032e-41	1.02686	0.5	0.032	5.61099e-37
FAM49A	2.2409e-40	0.592899	0.321	0.014	3.79833e-36
HDAC9	1.14673e-39	0.385859	0.25	0.008	1.9437e-35
BLK	4.08146e-39	0.491142	0.286	0.011	6.91808e-35
BLNK	4.48716e-39	0.528202	0.286	0.011	7.60574e-35
FGD2	2.55994e-37	0.422316	0.25	0.009	4.3391e-33
IGLC3	1.71163e-36	1.94338	0.214	0.006	2.90121e-32
STAP1	2.60747e-36	0.309731	0.214	0.006	4.41966e-32
HLA-DQA1	5.08093e-35	0.772333	0.357	0.019	8.61218e-31
LINC02397	1.08908e-34	0.900763	0.286	0.013	1.84598e-30
PDLIM1	8.69665e-34	0.344601	0.25	0.01	1.47408e-29
LYN	9.24119e-34	0.412844	0.286	0.013	1.56638e-29
KYNU	2.04591e-33	0.662503	0.25	0.01	3.46782e-29
TBC1D9	6.21644e-33	0.350084	0.214	0.007	1.05369e-28
SPIB	7.55771e-33	0.389613	0.214	0.007	1.28103e-28
TFEC	2.90762e-31	0.482845	0.214	0.008	4.92842e-27
ZEB2	9.90111e-30	0.803205	0.464	0.039	1.67824e-25
CD40	2.01207e-29	0.62704	0.393	0.028	3.41047e-25
IGLC2	2.95944e-29	0.732816	0.179	0.006	5.01625e-25
HLA-DRB5	1.41254e-28	0.547256	0.286	0.015	2.39426e-24
IGHG3	1.73992e-28	0.271385	0.143	0.004	2.94917e-24
IGLC1	3.34454e-27	0.254097	0.143	0.004	5.669e-23
CCDC50	6.05517e-27	0.677497	0.429	0.037	1.02635e-22
CD24	1.17918e-26	0.462096	0.214	0.009	1.99872e-22
SYK	4.01795e-26	0.309442	0.179	0.006	6.81043e-22
MZB1	2.05844e-25	0.308286	0.179	0.007	3.48905e-21
IGHD	2.8264e-25	0.30022	0.179	0.007	4.79075e-21
NIBAN3	1.12936e-24	0.26358	0.179	0.007	1.91427e-20
RUBCNL	1.33662e-24	0.458927	0.214	0.01	2.26558e-20
TUBB6	4.55032e-24	0.342299	0.214	0.01	7.71279e-20
MTSS1	2.88665e-23	0.550385	0.286	0.019	4.89287e-19
HVCN1	7.59961e-22	0.677648	0.286	0.021	1.28813e-17
IGHG1	1.16956e-21	0.388457	0.143	0.005	1.9824e-17
BTK	8.86799e-21	0.415995	0.214	0.012	1.50312e-16
PAWR	2.08574e-20	0.580919	0.286	0.022	3.53532e-16
CD19	3.34126e-20	0.351241	0.143	0.005	5.66344e-16
CD22	4.6976e-19	0.658487	0.179	0.009	7.96243e-15
RALGPS2	1.72975e-18	0.932941	0.536	0.085	2.93192e-14
CIITA	3.201e-18	0.446319	0.214	0.014	5.4257e-14
IGKC	5.65713e-18	1.58293	0.321	0.031	9.58884e-14
CTSH	1.04888e-17	0.369515	0.25	0.019	1.77785e-13
TSPAN13	3.50409e-17	0.315526	0.107	0.004	5.93944e-13
HLA-DPB1	4.63816e-17	0.862252	0.5	0.077	7.86168e-13
CLIC4	1.08806e-16	0.37752	0.214	0.015	1.84425e-12
AFF3	1.11629e-16	0.460763	0.286	0.027	1.89212e-12
CD83	1.63616e-16	0.907222	0.393	0.05	2.7733e-12
AP1S3	2.72138e-16	0.335128	0.214	0.016	4.61274e-12
PIK3AP1	3.22854e-16	0.259549	0.179	0.011	5.47237e-12
HLA-DPA1	3.97381e-16	0.725332	0.464	0.072	6.73561e-12
DAPP1	5.17324e-16	0.666673	0.5	0.08	8.76864e-12
FCRL1	1.00359e-15	0.41829	0.143	0.007	1.70109e-11
LINC00926	1.03849e-15	0.614654	0.214	0.016	1.76025e-11
IRF8	1.47252e-15	0.403719	0.214	0.016	2.49592e-11
CTSZ	4.9726e-15	0.627972	0.393	0.055	8.42856e-11
PHACTR1	5.85606e-15	0.704818	0.321	0.038	9.92602e-11
GSAP	1.5592e-14	0.297924	0.179	0.012	2.64284e-10
ANKRD33B	2.89036e-14	0.266755	0.143	0.008	4.89916e-10
AIM2	3.83967e-14	0.688824	0.357	0.049	6.50825e-10
FCRL2	6.11191e-14	0.267622	0.107	0.005	1.03597e-09
CR2	1.69654e-13	0.311757	0.107	0.005	2.87564e-09
CD74	1.87724e-13	1.27101	0.714	0.224	3.18192e-09
MICAL3	1.62698e-12	0.475447	0.214	0.021	2.75774e-08
SLAMF7	2.25914e-12	0.382834	0.25	0.028	3.82924e-08
TRAC	3.28644e-12	-1.50622	0.429	0.911	5.57052e-08
HLA-DMA	3.30935e-12	0.373339	0.286	0.036	5.60935e-08
KLK1	3.97528e-12	0.264734	0.107	0.005	6.7381e-08
RASSF6	3.98929e-12	0.346907	0.107	0.005	6.76185e-08
PLEK	1.08173e-11	0.28735	0.179	0.015	1.83354e-07
PARP15	1.15062e-11	0.855189	0.464	0.096	1.95029e-07
PARP14	1.37035e-11	0.980944	0.679	0.214	2.32275e-07
GNG7	2.81068e-11	0.331128	0.179	0.016	4.76411e-07
ACOT9	3.31828e-11	0.3511	0.25	0.031	5.62449e-07
RAB13	9.41546e-11	0.25095	0.179	0.017	1.59592e-06
JDP2	1.03194e-10	0.30252	0.143	0.011	1.74913e-06
PPP1R16A	1.28979e-10	0.285074	0.214	0.024	2.1862e-06
TNFRSF13C	1.87989e-10	0.740879	0.321	0.054	3.18642e-06
SESTD1	2.05186e-10	0.355611	0.214	0.025	3.4779e-06
HLA-DMB	3.50914e-10	0.402014	0.179	0.018	5.94799e-06
TSPAN33	3.58685e-10	0.384797	0.25	0.034	6.07971e-06
REL	1.00292e-09	0.877711	0.571	0.166	1.69996e-05
SKAP2	1.09368e-09	0.632644	0.286	0.046	1.85379e-05
TMSB4X	2.26828e-09	-1.08648	1	0.998	3.84474e-05
AC020916.1	2.61231e-09	0.339884	0.25	0.036	4.42787e-05
ETV6	3.17648e-09	0.437482	0.357	0.071	5.38414e-05
EHMT1	3.58513e-09	0.547417	0.429	0.101	6.0768e-05
STX7	6.86535e-09	0.833927	0.5	0.141	0.000116368
ZFP36L1	7.20002e-09	1.20105	0.893	0.679	0.00012204
GEN1	8.25712e-09	0.441762	0.179	0.021	0.000139958
LINC02422	9.04744e-09	0.28849	0.179	0.021	0.000153354
CD3E	1.50333e-08	-0.986439	0.393	0.808	0.000254814
MIR155HG	1.52686e-08	0.614015	0.321	0.064	0.000258803
FYB1	1.78626e-08	-1.12577	0.429	0.85	0.000302771
SNX22	2.3716e-08	0.266177	0.107	0.008	0.000401987
AC007384.1	2.38464e-08	0.346884	0.214	0.031	0.000404197
MAP3K8	3.04205e-08	0.420029	0.214	0.031	0.000515628
STRBP	4.32942e-08	0.523512	0.393	0.095	0.000733836
IFI30	4.39651e-08	0.293914	0.143	0.015	0.000745209
TPT1	4.96167e-08	-0.817184	1	1	0.000841003
BCL11B	6.38785e-08	-1.10682	0.429	0.799	0.00108274
SIPA1L1	6.43093e-08	0.536398	0.321	0.067	0.00109004
CD3D	6.56504e-08	-0.995777	0.321	0.759	0.00111277
ICOSLG	7.35619e-08	0.28479	0.179	0.023	0.00124687
P2RX5	8.76885e-08	0.332269	0.143	0.016	0.00148632
ATP6V0A1	1.20889e-07	0.435802	0.179	0.024	0.00204906
MGAT5	1.42971e-07	0.281667	0.179	0.024	0.00242336
FAM43A	1.43084e-07	0.295058	0.143	0.016	0.00242527
SOCS3	1.71212e-07	0.301753	0.214	0.034	0.00290204
CHPT1	1.71464e-07	0.543332	0.429	0.118	0.00290631
HSH2D	1.79002e-07	0.265591	0.214	0.034	0.00303409
NFKBID	2.12548e-07	0.431829	0.321	0.071	0.00360269
SH3BP5	2.24207e-07	0.528881	0.321	0.071	0.00380032
IL7R	2.2837e-07	-1.40443	0.429	0.777	0.00387088
PLCG2	2.63189e-07	1.28301	0.429	0.132	0.00446105
TCF7	2.86173e-07	-0.996496	0.357	0.745	0.00485062
LDHB	3.56127e-07	-0.925986	0.607	0.888	0.00603635
ARHGAP4	3.69886e-07	0.498126	0.321	0.076	0.00626958
DUSP22	4.02008e-07	0.411024	0.357	0.088	0.00681404
SARAF	1.05745e-06	-0.756244	0.964	0.975	0.0179238
CAPG	1.32402e-06	0.250664	0.143	0.018	0.0224422
MEMO1	1.38581e-06	0.354584	0.321	0.076	0.0234895
OGFRL1	1.58041e-06	0.329702	0.143	0.019	0.0267879
ITM2B	1.78659e-06	-0.776025	0.821	0.965	0.0302827
LEPROTL1	1.82577e-06	-0.848453	0.429	0.769	0.0309467
ORAI2	1.85344e-06	0.85824	0.464	0.173	0.0314159
RHBDF2	1.86164e-06	0.29645	0.214	0.039	0.0315548
DENND3	1.86723e-06	0.261275	0.107	0.011	0.0316496
GIMAP7	2.11764e-06	-1.03591	0.5	0.767	0.0358939
CD70	2.34537e-06	0.25467	0.107	0.011	0.039754
LINC00426	2.61096e-06	0.270367	0.179	0.029	0.0442557
STAT6	2.96971e-06	0.461313	0.464	0.154	0.0503366
LMNA	2.97334e-06	0.326262	0.179	0.029	0.0503981
CD37	3.12853e-06	0.891171	0.964	0.65	0.0530286
CD2	3.71092e-06	-0.89231	0.214	0.629	0.0629001
ARL4C	3.97702e-06	-0.898554	0.464	0.769	0.0674105
ZC2HC1A	4.0111e-06	0.28735	0.143	0.02	0.0679881
SNX2	4.45873e-06	0.583246	0.571	0.229	0.0755754
PLEKHA2	4.61261e-06	0.548714	0.357	0.101	0.0781838
TAPBP	4.61699e-06	0.747261	0.714	0.392	0.078258
ADAM19	5.02541e-06	0.38039	0.107	0.012	0.0851808
ATG3	6.14249e-06	0.536799	0.536	0.209	0.104115
TRBC2	6.38444e-06	-1.08995	0.679	0.847	0.108216
APOBEC3C	8.37873e-06	0.56613	0.393	0.128	0.14202
DCLRE1C	8.70804e-06	0.479331	0.393	0.128	0.147601
RGS10	1.02795e-05	-0.815561	0.429	0.743	0.174238
ZMIZ2	1.0599e-05	0.41977	0.25	0.059	0.179653
NDFIP1	1.09624e-05	-0.760074	0.143	0.559	0.185813
CD3G	1.12776e-05	-0.874998	0.214	0.603	0.191155
LCK	1.13435e-05	-0.768636	0.071	0.498	0.192272
CD79B	1.16142e-05	0.517839	0.25	0.062	0.196861
AL121944.1	1.25954e-05	0.341679	0.25	0.058	0.213493
ANXA5	1.34656e-05	0.42765	0.429	0.143	0.228243
LAT	1.36696e-05	-0.847607	0.107	0.523	0.2317
TLR6	1.4963e-05	0.259549	0.107	0.013	0.253622
CEP170	1.50192e-05	0.583138	0.286	0.076	0.254575
TPD52	1.66386e-05	0.342496	0.25	0.059	0.282024
STXBP2	1.69376e-05	0.350981	0.357	0.107	0.287093
RGS2	1.84051e-05	0.81129	0.321	0.094	0.311966
CXCR4	2.08612e-05	1.21326	0.893	0.725	0.353597
IL32	2.08968e-05	-0.75055	0.143	0.586	0.3542
S100A10	2.18511e-05	-0.805381	0.214	0.592	0.370376
CD247	2.27524e-05	-0.761429	0.071	0.48	0.385653
CWF19L2	2.49334e-05	0.619706	0.571	0.256	0.422622
TRAT1	2.53238e-05	-0.820578	0.036	0.443	0.429238
CD7	2.54764e-05	-0.863475	0.107	0.507	0.431826
CD6	2.9691e-05	-0.709942	0.036	0.438	0.503262
RGCC	3.37096e-05	-0.819648	0.071	0.469	0.571378
SEPTIN6	3.40302e-05	-0.756294	0.393	0.687	0.576812
LEF1	3.69189e-05	-0.749012	0.071	0.467	0.625775
AAK1	3.94112e-05	-0.688677	0.143	0.569	0.66802
IFT57	3.98777e-05	0.401522	0.321	0.097	0.675927
SAMD9L	4.08484e-05	0.282037	0.214	0.048	0.692381
RABEP2	4.15904e-05	0.373989	0.25	0.064	0.704957
REV3L	4.17543e-05	0.36456	0.464	0.169	0.707735
ANXA1	4.30567e-05	-1.09202	0.25	0.588	0.729811
DDIT4	4.99089e-05	0.49968	0.357	0.116	0.845955
BACH1	5.11456e-05	0.562427	0.429	0.168	0.866917
AC018362.1	5.23483e-05	0.274876	0.143	0.024	0.887303
UBA7	5.26426e-05	0.324603	0.214	0.049	0.892292
SLFN5	5.3408e-05	-0.771608	0.036	0.422	0.905266
PPM1K	5.55464e-05	0.673327	0.643	0.326	0.941512
HMGB1	5.99612e-05	0.644585	1	0.928	1
AKAP11	6.25997e-05	0.448175	0.357	0.123	1
PRKCB	6.45217e-05	0.479513	0.393	0.134	1
WDR11	6.81269e-05	0.398087	0.25	0.068	1
NUCB2	7.24768e-05	-0.723307	0.036	0.413	1
GIMAP1	7.26055e-05	-0.663195	0	0.373	1
MPV17L2	7.59384e-05	0.28337	0.143	0.025	1
TRBC1	7.82071e-05	-1.30008	0.25	0.568	1
DLEU2	8.01979e-05	0.479265	0.357	0.12	1
LMO4	8.69407e-05	0.484968	0.357	0.124	1
PDE3B	8.75468e-05	-0.718524	0.036	0.408	1
LGALS1	9.37897e-05	1.05858	0.357	0.125	1
FYN	9.48444e-05	-0.759761	0.286	0.64	1
GALNT2	0.000106008	0.338767	0.179	0.038	1
RPS3A	0.000111095	-0.498236	1	1	1
PRKCQ-AS1	0.000111262	-0.762176	0.036	0.4	1
IPCEF1	0.000120393	-0.631355	0	0.357	1
RCOR3	0.000124653	0.346302	0.321	0.104	1
TUBGCP6	0.000125604	0.300076	0.179	0.039	1
TYMP	0.00012816	0.374419	0.321	0.104	1
SMIM14	0.000138432	0.423388	0.321	0.106	1
USP32	0.000138664	0.279833	0.214	0.053	1
SAT1	0.000145932	0.941136	0.679	0.465	1
SLC39A3	0.000147521	0.310965	0.286	0.087	1
SOS1	0.000151543	0.441383	0.393	0.147	1
CDYL	0.000163225	0.369059	0.286	0.089	1
LINC00278	0.000165456	0.25467	0.107	0.016	1
C12orf57	0.000183976	-0.669751	0.607	0.804	1
SMG1	0.000201013	0.638895	0.679	0.374	1
RCAN3	0.000201751	-0.639658	0.107	0.455	1
HNRNPDL	0.000212831	0.528581	0.893	0.739	1
MIR29B2CHG	0.000247758	0.359266	0.321	0.11	1
TOMM7	0.000249598	-0.493086	0.857	0.97	1
SGPP1	0.000258699	0.25553	0.179	0.041	1
ATP5F1E	0.00026395	-0.530098	0.929	0.98	1
UQCRB	0.000266225	-0.557235	0.857	0.943	1
SATB1	0.000266315	-0.573129	0.071	0.457	1
TLE5	0.000270148	-0.620786	0.536	0.764	1
EYA3	0.00027215	0.322742	0.25	0.074	1
PDE4B	0.000278714	0.331584	0.321	0.11	1
AC027097.1	0.000279093	0.254138	0.179	0.042	1
GIMAP4	0.000287116	-0.652618	0.071	0.423	1
APOBEC3G	0.000289326	0.274061	0.214	0.057	1
NISCH	0.000300035	0.367214	0.286	0.094	1
PRKCH	0.000302152	-0.526741	0	0.325	1
EPS15	0.000303948	0.535192	0.429	0.185	1
PKIG	0.000305766	0.292	0.179	0.041	1
NFKB1	0.000319443	0.591759	0.464	0.212	1
CHD6	0.000321878	0.4318	0.429	0.173	1
GMFG	0.000326224	-0.609299	0.286	0.612	1
MAP9	0.000340076	0.343118	0.25	0.075	1
DNAJC10	0.000344396	0.364446	0.357	0.131	1
ANKRD13A	0.000363997	0.36336	0.321	0.115	1
MIATNB	0.000369956	0.344404	0.214	0.06	1
ITM2A	0.000427074	-0.659655	0.071	0.397	1
NAP1L4	0.000447934	-0.600237	0.107	0.432	1
RORA	0.000454391	-0.681426	0.143	0.461	1
VOPP1	0.000472745	0.359777	0.321	0.115	1
GIMAP5	0.000478386	-0.548479	0.036	0.37	1
TSPO	0.000512798	-0.478787	0	0.307	1
PTPRC	0.000516274	-0.550262	0.786	0.961	1
SERPINB9	0.000520007	0.445624	0.429	0.188	1
ABRACL	0.000533804	-0.578529	0.107	0.426	1
PITPNA	0.000562439	0.323597	0.286	0.097	1
RPL17	0.000580905	-0.361001	1	1	1
BCL2A1	0.000588578	0.483384	0.286	0.1	1
WASHC4	0.000645075	0.462731	0.464	0.23	1
RPS12	0.000661241	-0.443955	1	1	1
PRDM2	0.000704696	0.611154	0.5	0.29	1
LY9	0.00070637	0.652485	0.393	0.175	1
USP12	0.000737937	0.353148	0.321	0.116	1
RPS13	0.000744166	-0.422183	1	1	1
SPPL2B	0.000770219	0.373989	0.214	0.064	1
MGAT4A	0.000787621	-0.550711	0.071	0.378	1
TCTE3	0.000803152	0.283938	0.107	0.02	1
GIMAP2	0.000836126	-0.486926	0	0.29	1
HUWE1	0.00085084	0.373754	0.429	0.189	1
VAMP2	0.000877118	-0.527569	0.429	0.692	1
CD28	0.000933	-0.488797	0	0.287	1
AC073111.4	0.000966668	0.279706	0.25	0.08	1
CAMK4	0.0010453	-0.557385	0.071	0.382	1
TBC1D5	0.00104842	0.283417	0.179	0.048	1
CYLD	0.00118837	-0.604802	0.143	0.434	1
CD47	0.00119262	0.5437	0.643	0.391	1
MAT2A	0.0012127	0.47063	0.393	0.179	1
CSTB	0.00123149	-0.536647	0.286	0.58	1
ITK	0.00129873	-0.464909	0	0.275	1
HSD17B12	0.00130521	0.256613	0.214	0.065	1
PCED1B-AS1	0.00132729	-0.520583	0.071	0.375	1
NOC3L	0.00133619	0.338537	0.286	0.104	1
JAML	0.00142584	-0.512706	0	0.272	1
LINC00623	0.00144762	-0.541167	0.143	0.429	1
IL6ST	0.00145445	-0.560502	0.107	0.408	1
SRGN	0.00146248	-0.557096	0.821	0.854	1
SP100	0.00150735	0.596228	0.607	0.398	1
POC1B-AS1	0.00151461	0.339325	0.143	0.035	1
EEF1A1	0.00159192	-0.425888	1	1	1
OST4	0.00162821	-0.476891	0.75	0.837	1
IFNGR2	0.00164087	0.304316	0.25	0.087	1
ANKRD37	0.00165401	0.655949	0.143	0.035	1
MAP3K1	0.0016715	0.362924	0.464	0.225	1
CD63	0.00167873	0.577734	0.393	0.194	1
SFXN1	0.00168159	-0.55379	0.143	0.451	1
AC005332.6	0.00173951	0.321566	0.179	0.051	1
ZFAS1	0.00174693	0.805088	0.964	0.923	1
ZBTB20	0.00175453	0.429955	0.393	0.192	1
DDX21	0.00177599	0.569992	0.607	0.395	1
H1FX	0.00179102	-0.564828	0.036	0.309	1
PSMD11	0.00185973	-0.421149	0	0.261	1
CYB5R4	0.00190666	0.303785	0.25	0.089	1
TMED8	0.00198403	0.356184	0.179	0.051	1
ETF1	0.0020374	0.266086	0.286	0.106	1
ERP29	0.00204449	-0.434797	0.5	0.746	1
RPS26	0.00207342	-0.340664	1	0.999	1
ACTR2	0.00207684	0.47596	0.643	0.459	1
GON4L	0.00210001	0.353674	0.429	0.208	1
SMC6	0.00220675	0.282925	0.214	0.07	1
RPL4	0.00221921	-0.44522	0.964	0.982	1
ELOB	0.0022534	-0.42895	0.5	0.733	1
RHOF	0.00227673	0.412533	0.393	0.19	1
CCNG1	0.00228919	-0.435051	0.036	0.301	1
LARP7	0.00230733	0.413176	0.464	0.239	1
WDFY1	0.00233557	0.329206	0.214	0.07	1
AC024560.5	0.00243625	0.305377	0.25	0.088	1
SP3	0.0024853	-0.432549	0.036	0.298	1
SEPTIN7	0.00251496	0.668196	0.857	0.773	1
EVL	0.00253814	-0.496149	0.286	0.577	1
CARD8-AS1	0.00263586	0.296905	0.25	0.092	1
DCAF10	0.00264603	0.263299	0.321	0.13	1
CLDND1	0.00268126	-0.595563	0.179	0.467	1
MT-ND4L	0.00282206	0.489596	0.964	0.773	1
HINT1	0.002843	-0.435323	0.964	0.973	1
RASGRP1	0.00284669	-0.536953	0.143	0.406	1
RPS14	0.00291767	-0.376934	0.964	1	1
PBX3	0.002963	0.313315	0.179	0.055	1
RCSD1	0.00301104	0.375834	0.357	0.164	1
S1PR4	0.00301796	-0.435051	0.036	0.291	1
RBM6	0.00302465	0.420416	0.643	0.428	1
MLLT3	0.00314346	-0.410656	0	0.241	1
HDAC7	0.0031524	0.334413	0.286	0.115	1
NDUFS5	0.00316785	-0.431588	0.25	0.521	1
PTPN1	0.00319299	0.313621	0.429	0.209	1
NR4A2	0.00321366	0.340627	0.25	0.088	1
MRPS6	0.00321467	-0.508202	0.357	0.618	1
PPP3CA	0.00323068	0.430826	0.321	0.147	1
NACA	0.00325747	-0.357713	1	0.998	1
TMC6	0.00325967	0.360033	0.286	0.117	1
PHTF2	0.00338708	0.351909	0.214	0.075	1
ZDHHC21	0.00340438	0.256087	0.143	0.038	1
NVL	0.00342595	0.275159	0.179	0.055	1
MKNK1	0.00342717	0.277832	0.214	0.073	1
ICA1L	0.00346257	0.282388	0.214	0.073	1
TPT1-AS1	0.0034869	-0.400971	0	0.237	1
MDFIC	0.00348937	0.331673	0.464	0.235	1
LMBRD1	0.00361214	0.264832	0.393	0.179	1
NCOA3	0.0036207	0.402003	0.5	0.284	1
RUFY3	0.00398622	0.276762	0.214	0.075	1
ST8SIA4	0.00402881	0.414863	0.179	0.058	1
S100A6	0.00412342	-0.555534	0.714	0.828	1
B4GALT1	0.00415869	0.363533	0.25	0.096	1
OCIAD2	0.004174	-0.458389	0.143	0.412	1
ACLY	0.00421368	0.257112	0.25	0.095	1
CD96	0.00422236	-0.4624	0.071	0.321	1
PPP2R5C	0.00440419	-0.52408	0.464	0.668	1
ARPC5	0.00443844	-0.45949	0.214	0.473	1
SSR2	0.00446896	-0.515488	0.5	0.656	1
UTP20	0.00459732	0.297008	0.143	0.04	1
SEC62	0.00460223	0.409078	0.929	0.701	1
RPL36AL	0.00466412	-0.390518	1	0.987	1
TXNIP	0.00466623	0.782015	0.821	0.723	1
CKLF	0.00482391	-0.415621	0.071	0.317	1
TTC39C	0.00483555	-0.41555	0.036	0.273	1
AC092821.3	0.00503905	0.344524	0.286	0.124	1
CLEC2B	0.00504712	-0.402216	0.214	0.473	1
PLEKHF2	0.00513849	0.32124	0.25	0.101	1
WIPF1	0.00520641	-0.486301	0.214	0.478	1
COX7C	0.00546625	-0.377816	0.929	0.977	1
TAX1BP1	0.00566215	-0.538212	0.286	0.512	1
EIF2A	0.00568612	-0.42533	0.107	0.351	1
KDM4B	0.00595158	0.454029	0.179	0.06	1
JMJD1C	0.00606128	0.513833	0.571	0.398	1
OXNAD1	0.00608673	-0.357701	0	0.214	1
CYSTM1	0.00610938	0.320449	0.321	0.146	1
RPL3	0.00611152	-0.389953	1	0.999	1
MTERF4	0.00612657	-0.446747	0.107	0.347	1
ZNF33A	0.00633773	0.333909	0.429	0.231	1
CNOT6	0.0065285	0.310165	0.214	0.081	1
SYNGR2	0.00656935	0.559055	0.321	0.158	1
KRTCAP2	0.0066574	-0.466257	0.607	0.704	1
EID1	0.00676927	-0.414192	0.071	0.304	1
SCAF11	0.00685772	0.452753	0.75	0.575	1
CALM1	0.00704314	-0.406866	0.821	0.927	1
GYPC	0.00707191	-0.456762	0.107	0.34	1
RPL13	0.00715483	-0.327984	0.964	1	1
RPL7L1	0.00719253	0.374819	0.5	0.297	1
SH2D1A	0.00719533	-0.355196	0	0.207	1
SPATA13	0.00720763	-0.331752	0	0.207	1
DDX46	0.00724589	-0.451423	0.179	0.423	1
HCST	0.00739988	-0.352	0	0.206	1
TANK	0.00760194	0.546546	0.464	0.267	1
PASK	0.00762716	-0.637605	0.071	0.294	1
UBE2W	0.00763888	0.412731	0.286	0.128	1
RPL30	0.00767744	-0.322864	1	1	1
SPEN	0.00768271	0.449426	0.393	0.206	1
PHACTR2	0.00779708	-0.458344	0	0.204	1
GRB2	0.00787641	0.295058	0.571	0.346	1
MRFAP1	0.00794272	-0.360409	0.107	0.368	1
KCNAB2	0.00795291	-0.331752	0	0.203	1
RSL1D1	0.00814718	-0.448082	0.179	0.418	1
UXS1	0.00819446	-0.317781	0	0.201	1
ADNP	0.00840303	0.297157	0.393	0.198	1
MAL	0.00846228	-0.379858	0.036	0.251	1
LINC00861	0.00854234	-0.370165	0	0.2	1
ID3	0.00890311	0.365807	0.357	0.184	1
AC064836.4	0.00902684	0.265053	0.25	0.102	1
CLIC1	0.00906606	0.400551	0.5	0.286	1
CACYBP	0.0090696	-0.290418	0.143	0.389	1
KLF2	0.00928328	-0.654866	0.25	0.486	1
FKBP8	0.00928365	-0.327856	0.107	0.363	1
RARA	0.00930252	0.27329	0.214	0.082	1
VIM	0.00933918	-0.589078	0.821	0.845	1
NUBP1	0.00944358	0.308567	0.214	0.084	1
MYEF2	0.00959701	0.288118	0.143	0.044	1
MARS	0.00964558	0.309015	0.393	0.208	1
KDELR1	0.00966773	-0.364317	0.071	0.291	1
IK	0.00975619	-0.385246	0.179	0.447	1
UBAC2	0.00984525	-0.29728	0	0.193	1
RPS27A	0.00995318	-0.289118	1	1	1
NPM1	0.00996094	-0.332318	1	0.988	1
NDUFV2	0.010061	-0.358996	0.464	0.727	1
DUSP10	0.0100992	0.258783	0.179	0.063	1
SYNE1	0.0101343	-0.371394	0.036	0.244	1
CHURC1	0.0101833	-0.403229	0.393	0.597	1
TGFB1	0.0101868	-0.345478	0.036	0.244	1
GPR174	0.0104364	-0.317781	0	0.191	1
GBP2	0.0104653	-0.494549	0.321	0.508	1
FGD3	0.0106454	-0.338368	0.036	0.242	1
SEMA4D	0.0107148	-0.349903	0.036	0.242	1
HPS3	0.0108331	0.260684	0.179	0.065	1
VEZF1	0.0109272	-0.305091	0	0.189	1
TSHZ2	0.0111356	-0.517826	0.071	0.289	1
PRKACB	0.0112062	-0.37359	0.071	0.285	1
KLF13	0.0112589	-0.366007	0.071	0.285	1
ADAM17	0.0113065	0.57436	0.393	0.235	1
RPL5	0.0114311	-0.320941	0.964	0.998	1
ARHGEF3	0.0116386	-0.310745	0	0.187	1
AL359220.1	0.0117605	-0.377367	0	0.187	1
SERINC3	0.0117916	-0.365373	0.071	0.283	1
RPS4X	0.0118706	-0.339814	1	0.998	1
AC083862.3	0.01196	0.25553	0.179	0.065	1
PGK1	0.0119666	-0.352565	0.143	0.389	1
SAV1	0.0120088	0.369113	0.179	0.065	1
CAPN2	0.0121741	0.265053	0.25	0.108	1
MT-ATP8	0.0121839	0.340431	0.429	0.255	1
CD53	0.0121877	0.503172	0.607	0.419	1
GLA	0.0130477	0.270649	0.107	0.029	1
TESPA1	0.0131696	-0.31397	0.036	0.245	1
NME2	0.0132758	0.500699	0.714	0.524	1
BTLA	0.0133188	0.395034	0.143	0.047	1
SP140	0.0134626	0.298144	0.25	0.11	1
ANXA2R	0.0136817	-0.286083	0	0.18	1
PGM2L1	0.0138059	-0.475508	0.036	0.23	1
RPS3	0.0139825	-0.307075	0.964	1	1
MAPKAPK5-AS1	0.0141048	-0.345588	0.071	0.276	1
BRAF	0.0141631	0.385179	0.429	0.264	1
PIM3	0.0142684	0.270898	0.393	0.211	1
PITPNC1	0.014374	-0.355196	0.071	0.275	1
STK38	0.0144159	-0.29324	0	0.177	1
ARHGDIB	0.0144331	-0.4206	0.714	0.771	1
HNRNPH1	0.0144645	0.335114	0.893	0.861	1
ATP5MPL	0.0145033	-0.41075	0.536	0.694	1
HNRNPU	0.0145292	0.254796	0.857	0.749	1
AIP	0.0145853	-0.36573	0.143	0.355	1
TPM4	0.0146742	0.359199	0.286	0.139	1
DHRS3	0.014686	-0.290858	0	0.176	1
ILF3	0.0147102	0.388822	0.429	0.254	1
SHMT2	0.0149533	0.39915	0.25	0.115	1
PRDX2	0.0149886	-0.288651	0.071	0.3	1
LINC00513	0.0150322	0.250664	0.321	0.158	1
RPP21	0.0152551	-0.301278	0.071	0.286	1
TSPYL2	0.0153948	-0.451599	0.107	0.327	1
GPR171	0.0155202	-0.342142	0	0.174	1
NDUFB11	0.0156263	-0.335601	0.286	0.533	1
SNRPB2	0.0157197	-0.332766	0.179	0.431	1
C12orf65	0.0157935	-0.326705	0.071	0.283	1
GPR155	0.0158138	-0.394163	0.071	0.29	1
SH3BGRL3	0.0158951	-0.392623	0.893	0.916	1
C11orf58	0.016045	-0.319716	0.5	0.702	1
TNFRSF25	0.0160697	-0.29324	0	0.173	1
SUB1	0.0161956	-0.388563	0.821	0.883	1
LYPLA1	0.0162201	0.296525	0.321	0.162	1
MEF2A	0.0163255	0.287813	0.286	0.139	1
GDI2	0.0163549	0.369024	0.643	0.453	1
EIF3L	0.0166657	-0.3625	0.179	0.397	1
PPHLN1	0.0167633	-0.367294	0.107	0.31	1
AP5M1	0.0168364	-0.273833	0	0.17	1
SOD1	0.017264	-0.268823	0.607	0.775	1
CALM3	0.0173351	-0.303415	0.071	0.28	1
SKAP1	0.0174636	-0.291811	0	0.169	1
LINC-PINT	0.0175374	0.418581	0.75	0.666	1
PKIA	0.0175963	-0.285604	0	0.169	1
TRAF5	0.0180809	0.289674	0.25	0.114	1
AC097376.3	0.0180977	-0.283689	0	0.167	1
ZNF227	0.0183018	0.287564	0.143	0.049	1
ST6GAL1	0.0184732	0.260036	0.286	0.139	1
STAT2	0.0186323	0.292806	0.286	0.139	1
BEX4	0.0189017	-0.315283	0.071	0.265	1
NMT2	0.0190129	-0.316603	0.036	0.218	1
THEM4	0.0190956	-0.344712	0.107	0.327	1
SYNE2	0.0193803	-0.520005	0.321	0.506	1
PRKCA	0.0196202	-0.320666	0.036	0.217	1
EIF3G	0.0196288	-0.370206	0.429	0.629	1
RBM38	0.0199194	0.287503	0.321	0.166	1
SPG11	0.0199556	0.316228	0.286	0.139	1
ATP6V1G1	0.0200665	-0.360359	0.75	0.823	1
KLRK1	0.0201604	-0.467231	0	0.163	1
GGA2	0.0203998	0.289532	0.214	0.093	1
FXYD5	0.0204271	-0.328349	0.429	0.622	1
PIK3R1	0.0204344	-0.291118	0.071	0.275	1
GNPTAB	0.0206193	0.390205	0.25	0.12	1
SELPLG	0.0206883	-0.25758	0	0.161	1
S100A4	0.0207429	-0.432758	0.036	0.213	1
BMPR2	0.0208797	0.278181	0.143	0.051	1
CAPZA1	0.0211541	0.302636	0.643	0.429	1
BRK1	0.0211896	-0.346659	0.179	0.377	1
CRTC2	0.0213889	0.25553	0.214	0.094	1
FAM3C	0.0216088	0.329636	0.214	0.092	1
GRAP2	0.0216574	-0.25636	0	0.159	1
ZC3H8	0.0217523	-0.31578	0.107	0.314	1
EVI2A	0.0218173	-0.368769	0.321	0.569	1
RHOQ	0.0219865	0.283035	0.25	0.117	1
RPS4Y1	0.0220324	-0.379587	0.821	0.903	1
ZBTB38	0.0221382	-0.281771	0	0.158	1
USP3	0.022268	-0.268456	0.071	0.282	1
CTDSP2	0.0224445	-0.251322	0.036	0.222	1
BCL9L	0.0226484	-0.252204	0	0.157	1
MANF	0.0230151	-0.351467	0.179	0.397	1
BICDL1	0.0231243	-0.371067	0.107	0.306	1
NUDT5	0.0231542	-0.27136	0.036	0.21	1
LRRN3	0.0232031	-0.467133	0.071	0.251	1
ARIH2	0.0232277	-0.293814	0.036	0.21	1
AKIRIN2	0.0232894	0.329624	0.357	0.206	1
PTP4A2	0.0234311	-0.365637	0.679	0.751	1
ACTN1	0.0234311	-0.263909	0	0.156	1
MRPL11	0.0234441	0.261957	0.25	0.117	1
IFI27L2	0.0235654	-0.283904	0.036	0.209	1
SSBP1	0.0237777	-0.305236	0.286	0.483	1
SAMHD1	0.0238373	-0.31162	0.036	0.208	1
MDM4	0.0239459	0.517655	0.786	0.63	1
BTN2A1	0.0241678	0.294268	0.214	0.094	1
LBH	0.024169	-0.384376	0.179	0.378	1
FOS	0.0242196	1.18684	0.107	0.032	1
ATP2B1	0.0247076	0.284832	0.286	0.147	1
GATA3	0.0247904	-0.251224	0	0.153	1
SMCHD1	0.0248016	0.558226	0.714	0.612	1
MT2A	0.0251322	-0.477214	0.143	0.349	1
GBP4	0.0251682	0.312445	0.25	0.122	1
SLC35E1	0.0251987	0.279981	0.25	0.116	1
AKAP13	0.0254601	0.400824	0.643	0.488	1
EPRS	0.0255275	-0.346728	0.107	0.292	1
CHD3	0.0257722	-0.321177	0.071	0.251	1
ETS1	0.0260509	-0.353565	0.393	0.615	1
SURF4	0.0260585	-0.314408	0.071	0.251	1
COX6C	0.0260915	-0.35685	0.679	0.771	1
PHF14	0.0261797	-0.2568	0.036	0.215	1
HNRNPH3	0.0261853	-0.309804	0.214	0.445	1
NDUFB4	0.0262683	-0.352433	0.25	0.456	1
PIK3IP1	0.0263103	-0.33326	0.214	0.452	1
NPAT	0.0263334	-0.327807	0.107	0.303	1
CD40LG	0.0265999	-0.274074	0	0.15	1
TNIK	0.0267348	-0.270452	0	0.15	1
EPB41	0.0267831	-0.406214	0.25	0.444	1
EZR	0.0269191	0.753425	0.607	0.465	1
RPL7	0.0269827	-0.29294	0.964	0.998	1
PPIB	0.0270675	-0.347441	0.536	0.699	1
ZFP36L2	0.0270818	-0.503799	0.607	0.684	1
COX5B	0.0274433	-0.287527	0.393	0.593	1
STAG2	0.0274756	-0.34053	0.179	0.388	1
CCDC66	0.0276548	-0.337579	0.179	0.388	1
STT3B	0.0278768	-0.332155	0.107	0.289	1
MZT2B	0.0283141	-0.358858	0.536	0.662	1
ZFAND5	0.028374	-0.32006	0.107	0.3	1
XIAP	0.0284997	0.286623	0.393	0.231	1
ALOX5AP	0.0286711	0.253582	0.393	0.224	1
CNPY2	0.0287718	0.331545	0.5	0.348	1
SYNRG	0.0290167	0.301529	0.393	0.236	1
MRPL41	0.0290968	-0.284677	0.107	0.301	1
TXK	0.0291824	-0.257092	0	0.146	1
EIF3M	0.0292533	-0.344099	0.321	0.536	1
RPL23	0.0293402	-0.250555	0.964	0.989	1
SKIL	0.0296118	0.301448	0.321	0.174	1
AC004687.1	0.0297325	0.345081	0.5	0.338	1
EIF2S3	0.0297336	0.346193	0.679	0.556	1
CDKN1B	0.0297839	-0.355395	0.143	0.324	1
UQCRC2	0.0298702	-0.299995	0.107	0.289	1
VDAC3	0.0302853	-0.281867	0.071	0.246	1
LCOR	0.0303105	0.369701	0.357	0.203	1
MAF	0.0305685	-0.38632	0	0.144	1
NCF1	0.0308307	0.301917	0.286	0.152	1
LUC7L	0.0308734	0.340058	0.357	0.21	1
CAST	0.0309543	0.344446	0.607	0.472	1
CCNI	0.0313521	-0.315459	0.964	0.942	1
CBLB	0.0314222	-0.322484	0.071	0.242	1
CMPK1	0.0314641	-0.308035	0.321	0.518	1
MT-CYB	0.0315556	-0.272682	0.929	0.995	1
PSMB6	0.0316299	0.271663	0.5	0.326	1
ATXN7	0.0319203	-0.344448	0.107	0.283	1
ZC3HAV1	0.0319372	-0.361063	0.214	0.428	1
PDCD10	0.0319769	-0.275219	0.107	0.298	1
ID2	0.0320279	-0.369036	0	0.142	1
TAF1D	0.0320326	0.338427	0.786	0.705	1
AHI1	0.032047	0.393396	0.25	0.13	1
UBE2D2	0.0322385	-0.328164	0.357	0.54	1
ARPC5L	0.0322472	0.302424	0.393	0.242	1
GSTO1	0.0325844	-0.30789	0.107	0.284	1
ATP5F1D	0.0327285	-0.366852	0.429	0.579	1
LMAN1	0.0327815	-0.377462	0.143	0.328	1
IFNAR2	0.0330872	-0.301131	0.107	0.294	1
PMAIP1	0.0331657	0.40845	0.357	0.214	1
CTSS	0.0332015	0.508414	0.321	0.185	1
SMARCC2	0.0334113	-0.291907	0.071	0.241	1
ATP5MC3	0.0337191	-0.264224	0.214	0.425	1
NORAD	0.0338023	-0.369093	0.143	0.318	1
CEPT1	0.0338816	0.301917	0.286	0.154	1
NDUFB2	0.0341507	-0.368223	0.357	0.527	1
MED10	0.0341611	-0.33203	0.214	0.403	1
EIF3E	0.034229	-0.337138	0.857	0.938	1
SUPV3L1	0.0345056	0.3139	0.179	0.079	1
SIVA1	0.035414	-0.271982	0.143	0.334	1
MIS18BP1	0.0354312	0.523427	0.286	0.158	1
FAM102A	0.0355901	-0.304563	0.143	0.341	1
YBX1	0.0356709	0.267741	1	0.848	1
CD81	0.0357349	-0.332187	0.179	0.355	1
DAZAP2	0.0360522	-0.331288	0.357	0.547	1
S100A11	0.0364244	-0.487068	0.286	0.442	1
KMT2E	0.0366928	0.470495	0.714	0.621	1
SNX6	0.0368854	-0.295762	0.143	0.329	1
EPM2AIP1	0.0371728	0.358908	0.357	0.223	1
CITED2	0.0373739	-0.291907	0.071	0.236	1
DBNL	0.0374019	0.276426	0.25	0.127	1
CIAO2A	0.0380046	0.34456	0.286	0.159	1
RPN2	0.0380994	-0.312994	0.143	0.326	1
DUT	0.0382495	-0.28279	0.107	0.288	1
NDUFA4	0.0388279	-0.351388	0.571	0.663	1
TNRC6C	0.0389964	-0.260934	0.107	0.309	1
CD52	0.0390638	-0.515433	0.643	0.742	1
SELL	0.0392257	-0.398495	0.179	0.361	1
FAM153CP	0.0392601	-0.30046	0.036	0.186	1
TIGIT	0.0392731	-0.469971	0	0.133	1
MAP4K4	0.0398106	0.45787	0.321	0.198	1
AC016831.5	0.0403099	0.281626	0.464	0.3	1
SP110	0.0403624	0.315871	0.429	0.269	1
AC114760.2	0.0405406	-0.261998	0.036	0.185	1
TIAL1	0.0409349	-0.327068	0.179	0.348	1
SNHG5	0.0410277	-0.320777	0.964	0.981	1
KPNA5	0.0410441	0.384761	0.357	0.212	1
PRRC2C	0.0411542	0.310975	0.964	0.801	1
GABARAPL1	0.0413821	-0.257765	0.036	0.184	1
ATP5MF	0.041473	-0.34416	0.286	0.444	1
RHBDD2	0.0414845	-0.25753	0.036	0.184	1
MRPL34	0.041736	-0.286142	0.143	0.314	1
PSMA6	0.0417845	-0.261135	0.143	0.338	1
AC008875.3	0.0420314	-0.253992	0.036	0.184	1
WNK1	0.0422648	0.302345	0.5	0.34	1
MSL1	0.0423159	0.307225	0.321	0.191	1
CLK4	0.0424125	0.280879	0.393	0.246	1
ARID5B	0.0424462	0.372525	0.393	0.253	1
AKAP9	0.0424711	0.374097	0.607	0.442	1
BIRC2	0.0425078	-0.276019	0.036	0.183	1
UBE3A	0.042774	0.325214	0.393	0.253	1
UHRF2	0.0429423	0.370968	0.25	0.129	1
TMEM14B	0.043874	-0.296152	0.143	0.31	1
SMARCE1	0.0442843	-0.294754	0.143	0.321	1
SPN	0.0444582	-0.26575	0.036	0.181	1
RPLP1	0.0445713	-0.264232	1	1	1
RB1CC1	0.0446225	-0.347395	0.143	0.305	1
DERL2	0.0452419	-0.26543	0.071	0.228	1
ANTXR2	0.0461085	-0.268091	0.036	0.179	1
PTPN22	0.0463019	-0.325528	0.071	0.224	1
ATP5F1A	0.0467441	-0.327903	0.214	0.377	1
AP2M1	0.0467572	-0.262525	0.143	0.321	1
IL16	0.0469012	-0.294955	0.143	0.317	1
SLC16A7	0.0469718	-0.260589	0.036	0.178	1
PRMT2	0.0472985	-0.344111	0.25	0.427	1
NONO	0.04762	-0.329241	0.214	0.376	1
CRBN	0.0477627	-0.307283	0.179	0.353	1
MXI1	0.0481525	-0.30898	0.143	0.305	1
OXA1L	0.048168	-0.254291	0.071	0.225	1
DDX3X	0.0485348	-0.387947	0.214	0.403	1
OSTC	0.0490596	-0.305236	0.286	0.449	1
RWDD1	0.0491428	-0.341656	0.214	0.392	1
SVIP	0.0492854	-0.33199	0.179	0.339	1
PPP4R3B	0.0493577	-0.259985	0.071	0.224	1
SDCBP	0.0496275	-0.34962	0.25	0.451	1
ZNF585A	0.049835	0.272042	0.214	0.108	1
C9orf16	0.050014	-0.28321	0.179	0.354	1
UTRN	0.0503612	0.369648	0.25	0.143	1
H2AFV	0.050544	-0.31301	0.286	0.46	1
ACAP2	0.0506163	0.290058	0.357	0.224	1
TUBA4A	0.0509506	-0.404083	0.321	0.467	1
PIM1	0.0512904	-0.273334	0.071	0.222	1
ZNF677	0.0513331	0.306476	0.143	0.059	1
PET100	0.051711	-0.250979	0.25	0.465	1
RPL22	0.0518802	-0.253922	0.929	0.998	1
CMTM6	0.0521593	0.303054	0.464	0.313	1
SNX3	0.0523353	0.329226	0.536	0.392	1
ARID1A	0.0526979	-0.252907	0.107	0.274	1
RPS6	0.0529588	-0.255136	1	0.999	1
SSR3	0.0529843	-0.349144	0.25	0.421	1
SRSF10	0.05307	0.325904	0.643	0.486	1
TECR	0.054285	-0.270887	0.179	0.361	1
ARIH1	0.0543285	-0.300209	0.107	0.261	1
SHISAL2A	0.0544232	0.307769	0.179	0.082	1
PCMTD1	0.0544702	0.266982	0.429	0.286	1
POU2F2	0.0544749	0.365448	0.571	0.444	1
KLRB1	0.0545186	-0.499564	0	0.117	1
TOMM20	0.0547555	-0.297653	0.5	0.661	1
MED13	0.0548283	0.285738	0.357	0.233	1
PCNX4	0.0554301	0.360564	0.393	0.254	1
VPS37B	0.0558146	0.307237	0.179	0.083	1
FRG1	0.0560797	-0.26936	0.214	0.396	1
HERC4	0.0562969	0.300076	0.464	0.316	1
OIP5-AS1	0.0562983	0.33862	0.5	0.346	1
AUP1	0.0563991	0.254817	0.321	0.19	1
CNDP2	0.0566168	0.265311	0.25	0.136	1
MGST3	0.0566575	-0.319209	0.286	0.443	1
NDUFA1	0.0567727	-0.309804	0.429	0.609	1
METTL9	0.05689	-0.254457	0.143	0.312	1
ITSN2	0.0569544	0.317722	0.357	0.222	1
VPS13C	0.0571294	0.324614	0.429	0.298	1
CIRBP	0.0573209	0.302029	0.786	0.74	1
PABPN1	0.057418	0.388711	0.536	0.402	1
NDUFB6	0.0581504	-0.266007	0.107	0.26	1
ARMC8	0.0585937	0.269595	0.25	0.133	1
GATAD1	0.0586974	0.289162	0.214	0.11	1
MECP2	0.0587019	0.284875	0.464	0.328	1
LTB	0.0587761	-0.299843	0.571	0.76	1
TCF25	0.0593405	0.311115	0.607	0.499	1
TBC1D4	0.0598805	-0.252339	0.036	0.167	1
TMEM258	0.0609157	-0.300551	0.607	0.719	1
P4HB	0.0611624	-0.320306	0.214	0.374	1
OXSR1	0.0618907	0.30352	0.179	0.086	1
CLEC2D	0.0625333	-0.372281	0.821	0.905	1
SELENOS	0.0626927	-0.357954	0.214	0.389	1
CD8B	0.0627216	-0.26779	0	0.111	1
SMDT1	0.0631476	-0.26822	0.214	0.39	1
CDC42SE1	0.0631908	-0.305155	0.357	0.535	1
SKP1	0.0632044	-0.269643	0.893	0.914	1
ENY2	0.0633906	0.310915	0.536	0.384	1
TLE4	0.0635088	-0.33924	0.179	0.347	1
ZNF43	0.0637616	0.296377	0.179	0.089	1
ITPR2	0.0638107	0.258611	0.214	0.108	1
LYSMD2	0.0642254	0.291383	0.464	0.32	1
PABPC1	0.0646392	-0.290834	1	0.986	1
SDF2L1	0.0646446	-0.285317	0.179	0.35	1
UGP2	0.0646914	-0.255287	0.143	0.305	1
TMEM123	0.0650039	-0.32862	0.321	0.485	1
EP300	0.0659136	0.294405	0.393	0.26	1
COPB1	0.0674353	-0.320679	0.214	0.368	1
ZRANB2	0.0675686	-0.275135	0.357	0.535	1
CUTA	0.0676199	-0.256268	0.357	0.538	1
ACTR3	0.0679174	0.261797	0.536	0.405	1
DAD1	0.0681936	-0.319936	0.5	0.614	1
HSP90AA1	0.0682002	1.01685	0.964	0.851	1
SON	0.0688191	-0.289264	0.786	0.87	1
MACF1	0.0688551	-0.283407	0.143	0.308	1
ASH1L	0.069155	0.279499	0.536	0.415	1
SLC5A3	0.0694061	-0.288972	0.286	0.464	1
NOSIP	0.0722003	-0.296366	0.179	0.324	1
PEBP1	0.0741137	-0.327644	0.357	0.483	1
MPHOSPH8	0.0744118	-0.291851	0.429	0.605	1
ME2	0.0749589	0.263397	0.286	0.172	1
MCUB	0.0753875	-0.305729	0.214	0.354	1
HSPA1B	0.0756194	2.00248	0.143	0.062	1
RPS16	0.0776351	0.507706	1	0.999	1
NFKB2	0.0783771	0.297509	0.321	0.207	1
STXBP3	0.078926	0.257118	0.357	0.226	1
PPTC7	0.079501	-0.25832	0.107	0.244	1
GTF2B	0.0803036	0.265093	0.393	0.263	1
DNAJB11	0.0811509	0.320789	0.321	0.204	1
SSR4	0.0812791	-0.254261	0.679	0.747	1
RNASET2	0.0817754	-0.281432	0.179	0.327	1
SYPL1	0.0819542	0.320637	0.429	0.312	1
ST13	0.0822311	-0.310702	0.429	0.543	1
HNRNPD	0.0828437	-0.307775	0.321	0.463	1
SQSTM1	0.0839737	0.371566	0.821	0.707	1
HERPUD1	0.0852983	0.309092	0.571	0.471	1
CCR7	0.0853271	0.385723	0.714	0.591	1
CNOT6L	0.0857239	-0.346124	0.25	0.387	1
BIRC6	0.0866774	0.406726	0.393	0.277	1
FTX	0.0868973	0.410035	0.536	0.437	1
PPM1B	0.0873017	0.2823	0.321	0.213	1
YTHDC1	0.0888083	-0.290275	0.214	0.368	1
MALT1	0.0892123	0.255066	0.321	0.201	1
RAC2	0.0898215	-0.250121	0.25	0.427	1
ESD	0.090789	-0.256702	0.214	0.361	1
RALGAPA2	0.0917829	0.253095	0.143	0.067	1
GPR183	0.0935047	0.582923	0.536	0.468	1
TOPORS	0.0935539	0.251003	0.321	0.209	1
RCHY1	0.094818	0.289674	0.214	0.121	1
UQCR10	0.0950227	-0.259303	0.429	0.564	1
SLC38A2	0.0975574	0.298016	0.75	0.622	1
NDUFC2	0.0976724	-0.265537	0.214	0.346	1
APBB1IP	0.0987112	-0.276138	0.286	0.438	1
CLIP1	0.102736	0.258783	0.286	0.183	1
PHKB	0.104067	0.292617	0.25	0.153	1
ACAP1	0.104578	0.312052	0.429	0.322	1
TMED2	0.104611	-0.349641	0.357	0.452	1
HBS1L	0.105277	-0.26046	0.143	0.278	1
JUND	0.105663	0.565581	0.964	0.842	1
SLC3A2	0.107659	0.500014	0.643	0.595	1
RSF1	0.107724	0.34308	0.464	0.37	1
ZFP36	0.108048	0.434056	0.393	0.28	1
FOXP1	0.110428	0.276694	0.929	0.923	1
HMGB2	0.110883	-0.312402	0.286	0.42	1
EIF3H	0.111102	-0.255075	0.464	0.577	1
DNAJC21	0.111375	-0.268289	0.179	0.303	1
NUCKS1	0.112909	-0.271455	0.393	0.57	1
CREBZF	0.113256	0.258376	0.429	0.314	1
LCP1	0.113316	0.250104	0.5	0.381	1
MRPS36	0.113526	0.263082	0.357	0.245	1
VAMP8	0.114219	-0.256702	0.25	0.374	1
HSPA8	0.114578	0.566318	0.643	0.7	1
UFM1	0.115312	-0.289219	0.286	0.419	1
DOCK11	0.120127	0.292129	0.25	0.163	1
UBE2M	0.120507	0.253798	0.393	0.279	1
CDC37	0.121028	0.284668	0.429	0.323	1
RNF34	0.122774	0.271951	0.25	0.155	1
ATXN1	0.122869	-0.25205	0.107	0.229	1
ZNF264	0.123366	0.259679	0.25	0.159	1
PIKFYVE	0.123408	0.267578	0.214	0.126	1
RYBP	0.123665	0.295524	0.286	0.186	1
KDM5D	0.125049	0.278367	0.143	0.075	1
NEAT1	0.127656	0.377861	0.893	0.909	1
HSP90AB1	0.130931	0.562082	0.964	0.853	1
FNBP1	0.1315	0.346212	0.5	0.434	1
PSMA1	0.131893	-0.287397	0.357	0.469	1
ZBTB7A	0.134107	-0.29952	0.25	0.365	1
PRRC2B	0.134236	0.261208	0.321	0.219	1
DNAJB2	0.135205	0.267029	0.25	0.157	1
HSPA1A	0.135811	2.94932	0.179	0.101	1
MTRNR2L12	0.13597	0.444096	0.714	0.744	1
HLA-E	0.13631	0.258457	0.964	0.868	1
MSL3	0.13863	-0.306854	0.321	0.423	1
DFFA	0.138646	0.258532	0.214	0.124	1
TRMT112	0.138803	-0.257346	0.571	0.655	1
MOB1A	0.140273	0.330754	0.429	0.339	1
AC008105.3	0.140691	0.25034	0.357	0.256	1
IFI16	0.14349	0.292025	0.607	0.532	1
ZNF26	0.144162	0.302232	0.25	0.157	1
SEC11C	0.146245	-0.306506	0.25	0.361	1
NFE2L2	0.147112	-0.266336	0.286	0.397	1
SH3BGRL	0.148373	0.251106	0.357	0.256	1
LPXN	0.149015	0.303367	0.429	0.338	1
SNRPB	0.150274	0.288697	0.5	0.42	1
EVI2B	0.150853	-0.26906	0.679	0.734	1
AGO3	0.15158	0.278897	0.321	0.233	1
KRT10	0.152059	-0.253882	0.571	0.641	1
HIPK2	0.152955	0.337247	0.179	0.101	1
PDCD6IP	0.157284	0.304408	0.286	0.198	1
OTUD6B-AS1	0.16018	-0.27403	0.179	0.284	1
SEC61G	0.160231	-0.37512	0.679	0.707	1
BIRC3	0.160511	0.345288	0.393	0.285	1
USP16	0.160593	0.269523	0.393	0.304	1
SF3B6	0.160936	-0.261862	0.321	0.425	1
TUT4	0.163734	0.291537	0.464	0.371	1
RFX3	0.164153	0.267966	0.143	0.077	1
AGO2	0.164295	-0.275025	0.286	0.389	1
ACBD6	0.165343	0.271004	0.179	0.11	1
SELENOK	0.165816	-0.262283	0.571	0.614	1
JUNB	0.166539	0.339272	0.393	0.285	1
STK17A	0.167643	-0.28525	0.429	0.538	1
UBE2E1	0.170385	0.318105	0.179	0.105	1
LRBA	0.174548	0.32918	0.214	0.136	1
CREM	0.177528	0.461394	0.393	0.284	1
ANAPC16	0.178308	0.323705	0.75	0.668	1
CMSS1	0.178691	0.457829	0.143	0.077	1
USP34	0.188747	0.355819	0.357	0.273	1
AC025164.1	0.192148	0.261635	0.214	0.145	1
GABPB1-AS1	0.19497	0.323573	0.393	0.31	1
SLC44A2	0.195642	0.25478	0.214	0.145	1
IRF4	0.200899	0.25027	0.143	0.083	1
LINC01871	0.201703	-0.285291	0.036	0.109	1
IER2	0.210725	0.731109	0.214	0.327	1
EDEM1	0.21332	0.270869	0.357	0.27	1
GADD45A	0.226209	-0.263391	0.071	0.149	1
DUSP2	0.236691	0.564245	0.143	0.084	1
ITGAE	0.236734	0.268426	0.25	0.175	1
FAM133B	0.237248	0.326787	0.571	0.489	1
CD55	0.237804	0.329398	0.464	0.407	1
IDI1	0.2403	0.270441	0.357	0.274	1
UBC	0.241771	0.726996	1	0.967	1
NOP56	0.245823	0.395629	0.429	0.329	1
ISG20	0.254997	0.258848	0.393	0.336	1
ARF4	0.258983	-0.260842	0.321	0.401	1
RO60	0.267027	0.254231	0.321	0.257	1
CDK2AP2	0.269037	-0.316124	0.607	0.629	1
UBB	0.27161	0.463744	0.786	0.69	1
NABP1	0.275549	0.266909	0.25	0.189	1
GPCPD1	0.287372	0.336682	0.214	0.153	1
FMNL1	0.288557	0.49721	0.393	0.331	1
PRIM2	0.29321	0.263404	0.107	0.063	1
BOD1L1	0.303586	0.289879	0.429	0.399	1
RERE	0.309247	0.298318	0.179	0.129	1
ATP1B3	0.310167	0.295494	0.321	0.239	1
CALR	0.319314	0.271682	0.857	0.746	1
PPP1R15A	0.321683	0.391585	0.571	0.512	1
TAGLN2	0.330693	0.353803	0.429	0.403	1
ZBTB44	0.347949	0.254312	0.357	0.309	1
RBMX	0.353133	0.350905	0.464	0.458	1
U2SURP	0.353215	0.31179	0.393	0.355	1
CCDC18-AS1	0.354398	0.317496	0.25	0.209	1
LRMP	0.384662	0.275629	0.214	0.173	1
NUDC	0.385566	0.364269	0.321	0.298	1
RAB30-DT	0.40843	0.252534	0.179	0.135	1
CREBRF	0.419361	0.274797	0.75	0.673	1
OGA	0.458423	0.269809	0.464	0.44	1
AL627171.2	0.459784	0.854957	0.286	0.237	1
DDIT3	0.488308	0.33499	0.393	0.388	1
CSAD	0.50678	0.293261	0.143	0.113	1
ARID1B	0.525789	0.396653	0.571	0.529	1
IER5	0.532533	0.799647	0.214	0.184	1
JUN	0.56745	0.830239	0.286	0.246	1
SRSF3	0.608983	0.358721	0.607	0.57	1
SRSF2	0.612434	0.275018	0.536	0.547	1
DNAJB1	0.632088	1.22166	0.143	0.185	1
HSPE1	0.633986	0.324502	0.357	0.45	1
RASA2	0.639164	0.253674	0.214	0.197	1
ZNF37A	0.642101	0.254579	0.179	0.164	1
CKS2	0.682653	0.32748	0.107	0.089	1
LAPTM5	0.697452	0.266203	0.679	0.661	1
CCT4	0.714912	0.288714	0.393	0.358	1
TTC14	0.875382	0.288744	0.393	0.402	1
TRIM22	0.90492	0.257813	0.286	0.287	1
GADD45B	0.928965	0.386074	0.179	0.175	1
TXN	0.99472	0.266978	0.286	0.302	1

## Sheet: COVID stim MBC - HCC
	p_val	avg_log2FC [MBC/others]	MBC	all other cells	p_val_adj
HLA-DQB1	5.99639e-188	8.25138	0.797	0.038	1.19928e-184
HLA-DQA1	1.0746e-184	7.37226	0.942	0.06	2.14921e-181
HLA-DRB5	1.81732e-182	7.49914	0.783	0.038	3.63464e-179
RASSF6	6.00441e-175	5.14293	0.333	0.004	1.20088e-171
TEX9	5.19282e-139	6.04052	0.29	0.005	1.03856e-135
HLA-DRA	4.87914e-137	6.43331	0.971	0.095	9.75829e-134
HLA-DRB1	2.20347e-112	5.83626	0.971	0.119	4.40694e-109
COCH	4.312e-112	5.56266	0.261	0.005	8.62399e-109
MS4A1	2.27814e-108	4.25595	0.754	0.062	4.55628e-105
CD24	3.28369e-103	4.0748	0.42	0.018	6.56738e-100
CIITA	1.38583e-102	6.92368	0.594	0.04	2.77167e-99
POU2AF1	6.64256e-101	3.73891	0.493	0.026	1.32851e-97
BANK1	2.25459e-99	2.294	0.623	0.044	4.50918e-96
CD79A	6.87618e-94	2.38239	0.739	0.066	1.37524e-90
SWAP70	7.63426e-94	3.58033	0.812	0.088	1.52685e-90
IGHA1	1.50125e-88	5.67205	0.333	0.013	3.0025e-85
HLA-DPA1	1.88139e-87	5.71551	0.942	0.15	3.76278e-84
BASP1	1.61998e-85	3.83076	0.565	0.043	3.23997e-82
CD70	1.03717e-80	4.8405	0.362	0.018	2.07434e-77
EBF1	1.36099e-79	3.07998	0.478	0.032	2.72199e-76
TNFRSF13B	8.20493e-78	3.43331	0.406	0.023	1.64099e-74
HLA-DPB1	4.95946e-74	4.6011	0.957	0.182	9.91893e-71
MEF2C	2.63032e-69	3.63782	0.449	0.033	5.26063e-66
LINC01480	2.68294e-67	5.91422	0.232	0.008	5.36588e-64
CLEC17A	2.76302e-66	4.52362	0.275	0.012	5.52605e-63
CD83	7.6905e-63	5.26991	0.71	0.098	1.5381e-59
TCF4	4.26537e-60	1.12536	0.478	0.043	8.53074e-57
HLA-DMA	7.10029e-60	5.97847	0.58	0.067	1.42006e-56
CD74	1.20986e-57	4.06931	1	0.362	2.41972e-54
SYNGR2	1.98862e-55	4.62096	0.884	0.202	3.97724e-52
HVCN1	2.53299e-55	3.44819	0.449	0.042	5.06598e-52
LINC00926	2.82043e-51	0.527303	0.449	0.045	5.64085e-48
CLIC4	1.66616e-49	0.996565	0.522	0.063	3.33231e-46
CTSH	1.29514e-48	1.68919	0.478	0.054	2.59028e-45
CCDC50	6.11906e-48	4.92599	0.507	0.063	1.22381e-44
FABP5	6.30836e-48	3.70966	0.377	0.034	1.26167e-44
COBLL1	1.56163e-47	0.874523	0.362	0.031	3.12327e-44
RAB31	3.93292e-46	3.45433	0.29	0.021	7.86583e-43
IGKC	2.07556e-45	4.38031	0.217	0.011	4.15112e-42
IGHG2	1.78785e-44	5.21727	0.246	0.016	3.57569e-41
IRF8	3.11195e-44	4.72114	0.348	0.032	6.2239e-41
2001-03-01	8.33549e-44	2.96792	0.246	0.016	1.6671e-40
MYO1E	4.37274e-43	4.49858	0.261	0.018	8.74548e-40
SEMA7A	4.78716e-42	4.50305	0.188	0.009	9.57431e-39
REL	3.17672e-41	3.19198	0.812	0.205	6.35344e-38
TNFRSF13C	1.4246e-40	2.00552	0.522	0.075	2.84919e-37
ATF5	6.14913e-40	5.89979	0.377	0.043	1.22983e-36
NR4A1	1.99442e-39	4.35558	0.232	0.016	3.98885e-36
ID3	7.20366e-38	4.02184	0.58	0.107	1.44073e-34
LYL1	8.8178e-37	1.76	0.391	0.047	1.76356e-33
IRF4	1.50384e-35	5.02623	0.42	0.057	3.00768e-32
DUSP4	2.57579e-32	7.35747	0.406	0.061	5.15158e-29
PLEKHG1	2.61934e-32	1.39577	0.362	0.046	5.23869e-29
PHACTR1	7.23425e-32	2.7989	0.333	0.039	1.44685e-28
CTSZ	3.34916e-31	1.88138	0.58	0.116	6.69831e-28
CD79B	3.88333e-31	2.50799	0.406	0.06	7.76666e-28
ACP5	1.43657e-29	3.44807	0.42	0.069	2.87313e-26
MIR155HG	1.93602e-27	5.99319	0.333	0.048	3.87204e-24
RUBCNL	1.69569e-26	-0.523499	0.333	0.046	3.39138e-23
TNFRSF18	1.76398e-26	3.8205	0.29	0.037	3.52796e-23
PLAGL1	2.40483e-26	3.70394	0.261	0.03	4.80967e-23
GNG7	4.81455e-26	4.59294	0.29	0.037	9.62909e-23
PDLIM1	8.44888e-26	0.832024	0.261	0.03	1.68978e-22
IL7R	2.70473e-25	-2.464	0	0.491	5.40947e-22
SLCO4A1	3.9288e-25	1.99998	0.232	0.025	7.8576e-22
DAPP1	8.11007e-25	0.437513	0.362	0.057	1.62201e-21
PAX5	8.83482e-25	2.58365	0.188	0.017	1.76696e-21
NFKBID	2.80588e-24	2.11626	0.377	0.065	5.61176e-21
CORO6	4.30199e-24	3.76297	0.145	0.01	8.60397e-21
PPFIBP2	4.39227e-24	5.32544	0.188	0.017	8.78454e-21
PALM2-AKAP2	4.59423e-24	0.673738	0.391	0.069	9.18847e-21
EEF1A1	5.8883e-24	1.16341	0.957	0.556	1.17766e-20
IFI30	1.88366e-23	-0.543771	0.478	0.095	3.76731e-20
DCTPP1	1.20724e-22	3.50231	0.333	0.054	2.41448e-19
BCL2A1	6.27335e-21	4.78181	0.261	0.037	1.25467e-17
GSN	1.00954e-20	4.94048	0.174	0.017	2.01908e-17
LYN	1.86138e-20	1.98901	0.464	0.108	3.72275e-17
RPS8	3.9092e-20	1.11798	0.928	0.517	7.81841e-17
TCEA1	8.28974e-20	2.56379	0.754	0.322	1.65795e-16
CNR1	9.87368e-20	4.0523	0.101	0.006	1.97474e-16
SYNE2	1.0574e-19	-2.10415	0.058	0.485	2.1148e-16
EEF1B2	1.29786e-19	1.39729	0.855	0.485	2.59573e-16
RPS5	2.13558e-19	1.10125	0.913	0.461	4.27117e-16
ARID5B	2.62978e-19	1.57515	0.768	0.297	5.25956e-16
NR4A3	2.81131e-19	3.19004	0.159	0.016	5.62263e-16
NME2	3.61206e-19	1.94395	0.768	0.324	7.22412e-16
HAGHL	3.6629e-19	1.76594	0.246	0.036	7.3258e-16
ORAI2	7.47907e-19	2.14762	0.536	0.159	1.49581e-15
HSP90AB1	9.72719e-19	2.66802	0.855	0.52	1.94544e-15
FYN	1.3405e-18	-2.07015	0.014	0.43	2.681e-15
CXXC5	2.99242e-18	1.61258	0.333	0.065	5.98484e-15
RPL22L1	3.22354e-18	2.70966	0.507	0.146	6.44709e-15
RPL18A	7.24462e-18	0.99539	0.913	0.556	1.44892e-14
WARS	7.37192e-18	2.25748	0.565	0.184	1.47438e-14
NR4A2	9.08102e-18	3.88475	0.362	0.08	1.8162e-14
FYB1	9.26831e-18	-2.21143	0	0.57	1.85366e-14
RPLP1	3.07731e-17	0.970659	0.899	0.527	6.15462e-14
RPS11	3.47082e-17	1.25678	0.826	0.41	6.94164e-14
ADAM28	4.63484e-17	1.54621	0.29	0.053	9.26969e-14
ODC1	5.47816e-17	3.84772	0.391	0.098	1.09563e-13
ALOX5	5.49221e-17	0.668852	0.232	0.036	1.09844e-13
CHPT1	7.56991e-17	1.32287	0.507	0.153	1.51398e-13
SPI1	7.58272e-17	-0.259165	0.377	0.081	1.51654e-13
RPS16	8.55204e-17	1.00552	0.87	0.491	1.71041e-13
ZFAS1	1.09951e-16	1.72922	0.841	0.423	2.19902e-13
RPL10A	1.70697e-16	1.12365	0.855	0.493	3.41395e-13
ZFP36L1	2.33104e-16	1.84969	0.841	0.515	4.66208e-13
RPS18	4.10936e-16	1.0219	0.899	0.513	8.21871e-13
EZR	4.20621e-16	0.87631	0.855	0.401	8.41241e-13
HECTD2	1.19288e-15	3.53567	0.116	0.01	2.38576e-12
YBX1	1.93836e-15	1.17533	0.899	0.477	3.87672e-12
GPX4	6.30339e-15	0.821217	0.754	0.333	1.26068e-11
AIM2	8.59739e-15	3.5166	0.188	0.028	1.71948e-11
DENND5B	1.8891e-14	1.58641	0.174	0.024	3.7782e-11
PDE3B	2.01944e-14	-1.97508	0.014	0.518	4.03888e-11
GALNT2	5.76808e-14	1.59875	0.333	0.081	1.15362e-10
TRIO	1.27903e-13	1.25763	0.275	0.059	2.55807e-10
CD247	1.73252e-13	-2.06448	0	0.471	3.46504e-10
RPL7	1.95507e-13	1.02768	0.797	0.414	3.91014e-10
NFKB1	2.40048e-13	3.62011	0.623	0.281	4.80096e-10
BCL2	2.56616e-13	1.83131	0.536	0.194	5.13231e-10
RPL27	3.36803e-13	0.95362	0.841	0.455	6.73606e-10
PIK3AP1	3.93022e-13	0.438075	0.362	0.094	7.86044e-10
GIMAP5	3.97994e-13	-1.9322	0.029	0.495	7.95989e-10
RPL8	3.99771e-13	0.893965	0.899	0.565	7.99541e-10
RPS23	6.00484e-13	0.870689	0.841	0.501	1.20097e-09
SNX9	6.32142e-13	1.72931	0.551	0.227	1.26428e-09
ACTG1	6.83777e-13	1.20889	0.826	0.459	1.36755e-09
RPL12	6.85139e-13	0.909563	0.841	0.484	1.37028e-09
RPL36A	7.14934e-13	1.16276	0.768	0.415	1.42987e-09
RPL28	8.25462e-13	0.813067	0.884	0.53	1.65092e-09
PLCG2	9.50863e-13	0.957865	0.348	0.091	1.90173e-09
PLEKHA7	9.74293e-13	1.10626	0.13	0.016	1.94859e-09
SLC9A7	9.98521e-13	1.41156	0.188	0.032	1.99704e-09
CAMK4	1.02375e-12	-2.0112	0	0.453	2.0475e-09
AHCY	1.11666e-12	-1.19213	0.319	0.078	2.23332e-09
CD3E	1.20939e-12	-1.95133	0.029	0.477	2.41879e-09
RPL39	1.38161e-12	0.875025	0.87	0.543	2.76322e-09
TRIB3	1.56342e-12	3.40736	0.261	0.059	3.12684e-09
RPL19	1.59498e-12	0.792283	0.87	0.503	3.18996e-09
GIMAP7	1.64386e-12	-1.97308	0.014	0.46	3.28772e-09
SLFN5	1.82147e-12	-1.92053	0.014	0.465	3.64294e-09
MAP3K8	3.45111e-12	2.35331	0.319	0.084	6.90222e-09
RPS9	3.53752e-12	0.856964	0.87	0.544	7.07504e-09
BCAT1	3.7518e-12	1.6901	0.261	0.058	7.50361e-09
RPL22	5.12819e-12	0.891805	0.826	0.413	1.02564e-08
RPL27A	5.9725e-12	0.975123	0.768	0.397	1.1945e-08
FCRL1	7.22221e-12	0.643006	0.13	0.017	1.44444e-08
RPS12	8.17557e-12	0.776372	0.884	0.523	1.63511e-08
RPLP2	8.83008e-12	0.799717	0.87	0.498	1.76602e-08
GRASP	9.71629e-12	2.04265	0.188	0.034	1.94326e-08
ANXA1	1.05891e-11	-1.98952	0.014	0.439	2.11783e-08
RORA	1.06202e-11	-1.89399	0.043	0.472	2.12404e-08
RPL37A	1.17323e-11	0.818057	0.87	0.451	2.34646e-08
OAS3	1.22218e-11	4.235	0.159	0.025	2.44436e-08
NEAT1	1.36601e-11	-1.43123	0.101	0.509	2.73202e-08
TXN	1.40952e-11	1.25136	0.435	0.154	2.81904e-08
SERPINB9	1.71179e-11	3.37039	0.478	0.18	3.42359e-08
RPS7	1.93685e-11	0.780579	0.884	0.516	3.8737e-08
RPL32	2.14376e-11	0.726082	0.884	0.498	4.28753e-08
SORL1	2.274e-11	-1.78576	0.087	0.501	4.548e-08
HHEX	2.98208e-11	0.492213	0.174	0.03	5.96415e-08
LY9	3.20561e-11	2.88882	0.594	0.289	6.41122e-08
RPS20	3.52502e-11	1.02871	0.87	0.504	7.05003e-08
BCL11B	3.94782e-11	-1.94522	0.014	0.423	7.89563e-08
ATP2B1	4.01483e-11	0.953113	0.507	0.19	8.02965e-08
ATM	4.94734e-11	-1.60575	0.217	0.602	9.89468e-08
TC2N	6.12355e-11	-1.92712	0.014	0.418	1.22471e-07
TP53I11	6.79972e-11	2.00917	0.174	0.032	1.35994e-07
RPL13	7.88555e-11	0.700471	0.87	0.505	1.57711e-07
RPL29	9.88022e-11	0.735856	0.884	0.525	1.97604e-07
LINC00861	1.00117e-10	-1.97689	0	0.397	2.00234e-07
SPOCK2	1.21456e-10	-1.58014	0.116	0.518	2.42912e-07
RPL18	1.21606e-10	0.674457	0.899	0.494	2.43213e-07
EVI5	1.26313e-10	1.57825	0.159	0.027	2.52625e-07
KYNU	1.40627e-10	-1.55549	0.246	0.056	2.81255e-07
RACK1	1.42655e-10	0.746581	0.884	0.478	2.8531e-07
RPLP0	1.72785e-10	0.702682	0.841	0.546	3.4557e-07
RPL31	1.79085e-10	0.827531	0.812	0.402	3.5817e-07
NIBAN3	2.17012e-10	-0.277773	0.145	0.023	4.34025e-07
PIK3IP1	2.59185e-10	-1.7114	0.101	0.486	5.1837e-07
EVL	2.6236e-10	-1.55957	0.232	0.585	5.2472e-07
NAMPT	2.87807e-10	0.570225	0.391	0.13	5.75614e-07
H3F3A	3.0328e-10	0.98935	0.841	0.498	6.06559e-07
RPL5	3.1801e-10	0.889768	0.884	0.564	6.3602e-07
RPL11	4.62492e-10	0.716805	0.87	0.532	9.24983e-07
RPL37	5.55118e-10	0.674387	0.841	0.479	1.11024e-06
BCAR3	6.31574e-10	3.29631	0.101	0.013	1.26315e-06
ANKRD37	7.10181e-10	1.86919	0.188	0.039	1.42036e-06
IL32	7.58955e-10	-1.90092	0.014	0.386	1.51791e-06
DDIT4	8.27627e-10	2.28303	0.377	0.13	1.65525e-06
RPS14	1.12564e-09	0.682914	0.855	0.521	2.25127e-06
ENTPD1	1.2279e-09	1.51748	0.145	0.025	2.45579e-06
RPS13	1.35469e-09	0.607419	0.87	0.509	2.70937e-06
MGAT4A	1.45089e-09	-1.80991	0.043	0.408	2.90179e-06
LEF1	1.74911e-09	-1.87664	0.014	0.375	3.49821e-06
MCOLN2	1.90924e-09	3.95677	0.159	0.031	3.81848e-06
CLIC1	2.14367e-09	1.14146	0.594	0.293	4.28734e-06
RPS28	2.14852e-09	0.69731	0.826	0.526	4.29704e-06
RPL26	3.0321e-09	0.610785	0.855	0.529	6.06419e-06
KCNQ5	3.19702e-09	4.06546	0.145	0.027	6.39405e-06
RPL41	4.64806e-09	0.707079	0.826	0.484	9.29613e-06
PITPNC1	5.75267e-09	-1.76932	0.043	0.391	1.15053e-05
AAK1	6.86499e-09	-1.74891	0.014	0.362	1.373e-05
PFAS	8.49216e-09	3.7055	0.116	0.018	1.69843e-05
NIN	9.63239e-09	2.60565	0.551	0.274	1.92648e-05
RPL36	1.14188e-08	0.605112	0.855	0.543	2.28376e-05
CD37	1.2902e-08	1.69001	0.696	0.489	2.58039e-05
RPL10	1.53708e-08	0.609171	0.855	0.537	3.07416e-05
RPS29	1.68926e-08	0.608655	0.841	0.454	3.37852e-05
RPL14	1.75033e-08	0.537564	0.855	0.482	3.50065e-05
RPL35	2.01472e-08	0.722072	0.826	0.501	4.02944e-05
RPL23A	2.32748e-08	0.592201	0.841	0.501	4.65496e-05
SERINC5	2.44923e-08	-1.91022	0	0.321	4.89846e-05
PIM3	2.60446e-08	3.71446	0.435	0.19	5.20891e-05
SATB1	3.48197e-08	-1.85422	0.014	0.333	6.96394e-05
GAPDH	3.54119e-08	0.895884	0.696	0.417	7.08238e-05
CD7	3.7085e-08	-1.91629	0	0.314	7.41701e-05
ERN1	3.79031e-08	-1.88977	0.014	0.332	7.58062e-05
HIPK2	3.85976e-08	2.07892	0.435	0.185	7.71951e-05
PRKCQ-AS1	4.67559e-08	-1.86838	0.014	0.329	9.35119e-05
SYNE1	5.50915e-08	-1.94707	0	0.308	0.000110183
RPS15	5.6947e-08	0.552105	0.826	0.49	0.000113894
CCR7	5.92259e-08	1.56168	0.696	0.415	0.000118452
TAGLN2	5.98595e-08	0.628116	0.681	0.374	0.000119719
NT5E	6.87681e-08	1.54857	0.159	0.035	0.000137536
UTRN	6.92244e-08	-1.59047	0.058	0.379	0.000138449
JDP2	7.28968e-08	0.787053	0.13	0.025	0.000145794
LGALS1	7.70054e-08	1.35418	0.406	0.169	0.000154011
SGPP2	7.71391e-08	1.9179	0.13	0.025	0.000154278
KDM4B	8.26647e-08	0.76524	0.377	0.143	0.000165329
CCL5	8.30245e-08	-1.83192	0.029	0.335	0.000166049
RPS3	8.42823e-08	0.516072	0.841	0.513	0.000168565
RRP15	9.82712e-08	1.78945	0.174	0.042	0.000196542
RPL35A	1.23806e-07	0.524493	0.797	0.491	0.000247612
PRDX1	1.32182e-07	1.63659	0.464	0.212	0.000264365
TCF7	1.55069e-07	-1.27278	0.261	0.56	0.000310139
AHNAK	1.57771e-07	-1.13616	0.13	0.391	0.000315541
OAZ1	1.63693e-07	0.877381	0.652	0.413	0.000327387
RPL30	1.6804e-07	0.513112	0.87	0.497	0.00033608
RPS27A	1.78446e-07	0.496957	0.884	0.543	0.000356892
JUND	1.82661e-07	0.8079	0.696	0.434	0.000365323
SAMHD1	1.87493e-07	-1.8444	0.014	0.308	0.000374987
RESF1	1.91036e-07	-1.27264	0.087	0.396	0.000382072
SLAMF7	2.5466e-07	0.439923	0.377	0.151	0.00050932
RASA3	2.76975e-07	-1.63213	0.072	0.369	0.000553951
GPT2	2.87389e-07	0.36115	0.13	0.027	0.000574778
RPL9	3.10699e-07	0.575813	0.841	0.553	0.000621397
RPS15A	3.13403e-07	0.516133	0.841	0.506	0.000626807
CST7	3.17369e-07	-1.88754	0	0.283	0.000634737
TSPAN3	3.50391e-07	0.71701	0.29	0.1	0.000700782
CLEC2B	3.56389e-07	-1.83079	0.014	0.298	0.000712778
2003-03-01	4.02775e-07	2.88878	0.217	0.066	0.000805549
NHP2	4.38521e-07	1.74378	0.319	0.12	0.000877041
UBA52	4.5217e-07	0.532541	0.812	0.523	0.00090434
HSPA8	4.80709e-07	1.34706	0.768	0.514	0.000961417
CD3D	5.24353e-07	-1.79791	0.014	0.293	0.00104871
CEP170	5.64354e-07	2.70557	0.333	0.13	0.00112871
ABLIM1	6.21764e-07	-1.35554	0.13	0.431	0.00124353
RPL38	6.39441e-07	0.628331	0.812	0.542	0.00127888
MIF	6.39525e-07	1.06141	0.652	0.383	0.00127905
CD28	8.1219e-07	-1.81079	0.014	0.286	0.00162438
STRBP	9.81336e-07	0.431857	0.261	0.088	0.00196267
PSAT1	1.05905e-06	3.31934	0.319	0.132	0.00211811
TUBA1B	1.08774e-06	1.04217	0.493	0.241	0.00217549
CYSLTR1	1.09405e-06	0.797172	0.275	0.097	0.0021881
RIPOR2	1.20289e-06	-1.24012	0.29	0.55	0.00240578
DUSP16	1.29594e-06	-1.84108	0.014	0.278	0.00259188
MIR3142HG	1.36906e-06	0.849935	0.13	0.029	0.00273812
RNF213	1.41108e-06	-1.01018	0.246	0.554	0.00282215
EIF4A1	2.02599e-06	1.69807	0.638	0.378	0.00405198
NELL2	2.06612e-06	-1.81383	0.029	0.289	0.00413224
MET	2.10866e-06	-0.369098	0.145	0.036	0.00421731
MACF1	2.25238e-06	-1.38393	0.188	0.453	0.00450476
GEMIN7	2.44436e-06	0.912786	0.174	0.048	0.00488872
AOAH	2.50329e-06	-1.94444	0	0.248	0.00500657
RFX5	2.55647e-06	1.28747	0.232	0.077	0.00511295
RPS27	2.82886e-06	0.54343	0.841	0.514	0.00565772
TMC3-AS1	3.17088e-06	3.15706	0.101	0.02	0.00634177
TGFBR3	3.24526e-06	-1.94153	0	0.243	0.00649052
PARVB	3.25131e-06	-0.511034	0.159	0.043	0.00650261
RPL34	3.36866e-06	0.488275	0.826	0.547	0.00673733
TPT1	3.42714e-06	0.394975	0.855	0.55	0.00685428
BACH1	3.72141e-06	0.330186	0.507	0.252	0.00744281
DGKA	4.20468e-06	-1.51012	0.13	0.385	0.00840936
GRAP2	4.45144e-06	-1.86076	0.014	0.258	0.00890288
NACA	6.0185e-06	0.532545	0.87	0.558	0.012037
TELO2	6.09742e-06	0.807367	0.159	0.044	0.0121948
PEAK1	6.50145e-06	0.994584	0.188	0.058	0.0130029
NKG7	7.17602e-06	-1.92439	0	0.231	0.014352
AL162253.2	7.18529e-06	1.51129	0.246	0.09	0.0143706
TESPA1	8.36729e-06	-1.77879	0.014	0.248	0.0167346
COX4I1	8.50016e-06	0.608878	0.623	0.392	0.0170003
SELL	8.63388e-06	-1.48374	0.087	0.335	0.0172678
PRKCA	8.64676e-06	-1.91882	0	0.226	0.0172935
HSPD1	9.25315e-06	2.90139	0.449	0.248	0.0185063
SEMA4B	1.01803e-05	1.48198	0.13	0.033	0.0203606
BCL2L11	1.0548e-05	2.05087	0.246	0.092	0.021096
PTPRJ	1.42634e-05	-1.69977	0.029	0.258	0.0285269
TNFRSF25	1.4669e-05	-1.92393	0	0.217	0.029338
H1FX	1.47413e-05	-1.51448	0.043	0.282	0.0294826
GABARAP	1.62432e-05	0.444441	0.681	0.415	0.0324864
SOCS1	1.65116e-05	-0.626209	0.29	0.116	0.0330232
ARL8B	1.71474e-05	2.4527	0.42	0.224	0.0342947
RPS19	1.77071e-05	0.387178	0.884	0.506	0.0354143
SLC1A5	1.80662e-05	2.30575	0.319	0.143	0.0361325
KLRK1	1.87514e-05	-1.96653	0	0.213	0.0375027
TRBC1	1.96986e-05	-1.90105	0.014	0.233	0.0393971
SLC5A3	2.00761e-05	-1.58495	0.072	0.309	0.0401521
SNHG8	2.12983e-05	0.721741	0.449	0.244	0.0425967
TXNIP	2.37287e-05	-1.16393	0.406	0.604	0.0474573
JAML	2.49478e-05	-2.02073	0	0.207	0.0498956

## Sheet: COVID stim plasmablast - HCC
	p_val	avg_log2FC [Plastmablast/others]	Plasmablast	all other cells	p_val_adj
IFI30	7.47213e-68	1.14693	0.407	0.081	1.49443e-64
HLA-DRA	7.25441e-57	1.1541	0.393	0.09	1.45088e-53
FTL	6.54695e-48	1.65949	0.8	0.424	1.30939e-44
FTH1	1.9252e-46	1.56664	0.767	0.374	3.85039e-43
GIMAP5	6.02009e-43	-1.61482	0.058	0.516	1.20402e-39
CD247	1.97676e-42	-1.71633	0.04	0.491	3.95353e-39
BCAT1	8.80588e-42	1.61763	0.251	0.049	1.76118e-38
HLA-DQA1	1.5485e-41	0.851089	0.276	0.061	3.09699e-38
SPOCK2	2.6576e-41	-1.58137	0.084	0.54	5.31519e-38
CAMK4	7.23849e-41	-1.81499	0.036	0.473	1.4477e-37
CD3E	3.63489e-39	-1.61347	0.065	0.496	7.26978e-36
SLC7A11	1.09485e-38	0.600308	0.244	0.049	2.18971e-35
RORA	1.33081e-38	-1.69544	0.065	0.492	2.66163e-35
TC2N	1.36377e-38	-1.81003	0.022	0.437	2.72754e-35
RPLP0	6.88095e-38	1.04592	0.811	0.534	1.37619e-34
CXCL8	1.21454e-37	-0.819438	0.276	0.063	2.42908e-34
PDE3B	3.52578e-37	-1.54009	0.12	0.536	7.05157e-34
EVL	1.36127e-36	-1.29076	0.182	0.606	2.72254e-33
BCL11B	4.85923e-35	-1.59522	0.044	0.441	9.71846e-32
SORL1	4.38747e-34	-1.32411	0.105	0.52	8.77494e-31
GIMAP7	1.09002e-33	-1.33587	0.073	0.478	2.18003e-30
EGR1	2.73665e-33	3.33733	0.105	0.011	5.47331e-30
RIPOR2	6.94032e-33	-1.43395	0.2	0.568	1.38806e-29
LINC00861	7.72119e-33	-1.70271	0.036	0.414	1.54424e-29
TPT1	1.22279e-32	0.770922	0.844	0.536	2.44559e-29
ATF3	1.669e-32	3.63078	0.211	0.046	3.33799e-29
MGAT4A	3.81255e-32	-1.63763	0.051	0.425	7.62511e-29
FYB1	6.67702e-32	-1.10389	0.196	0.585	1.3354e-28
PIK3IP1	7.10431e-32	-1.34665	0.109	0.504	1.42086e-28
HLA-DRB1	1.28476e-29	1.43576	0.345	0.118	2.56953e-26
RPS16	1.54365e-28	0.87224	0.742	0.481	3.0873e-25
SERPINB2	9.42857e-28	-2.06872	0.167	0.032	1.88571e-24
TCF7	1.79092e-27	-1.3611	0.269	0.574	3.58185e-24
MAFB	2.31992e-27	3.55903	0.171	0.035	4.63985e-24
DGKA	3.54637e-27	-1.44616	0.065	0.402	7.09275e-24
PITPNC1	4.37651e-27	-1.35782	0.062	0.407	8.75302e-24
MET	1.02905e-26	2.57001	0.156	0.03	2.0581e-23
SYNE2	1.69669e-26	-1.30172	0.084	0.504	3.39338e-23
SLFN5	2.18988e-26	-1.23788	0.124	0.48	4.37976e-23
IL32	3.11625e-26	-1.5153	0.069	0.4	6.2325e-23
LEF1	2.06567e-25	-1.54032	0.069	0.389	4.13133e-22
SQSTM1	3.62875e-25	1.1919	0.756	0.557	7.2575e-22
ABLIM1	5.57654e-25	-1.18925	0.113	0.446	1.11531e-21
RASA3	1.55764e-24	-1.36969	0.065	0.384	3.11527e-21
PRKCQ-AS1	2.01104e-24	-1.67763	0.04	0.343	4.02208e-21
SPI1	3.32496e-24	1.33577	0.251	0.075	6.64992e-21
FCMR	3.544e-24	-1.07502	0.138	0.477	7.08801e-21
AAK1	1.15236e-23	-1.27865	0.065	0.376	2.30472e-20
CD74	1.00308e-22	1.41325	0.549	0.36	2.00616e-19
CD83	1.08066e-22	0.400573	0.28	0.096	2.16133e-19
RPS13	1.10622e-22	0.699782	0.742	0.5	2.21245e-19
CTSZ	1.11163e-22	1.53013	0.302	0.112	2.22326e-19
LTB	1.20197e-22	-1.18508	0.095	0.404	2.40393e-19
LDHB	1.56859e-22	-1.14454	0.167	0.491	3.13719e-19
SELL	2.02595e-22	-1.43382	0.055	0.349	4.0519e-19
IL7R	5.6823e-22	-1.24833	0.16	0.504	1.13646e-18
SAMHD1	6.19246e-22	-1.49029	0.04	0.321	1.23849e-18
MACF1	7.2871e-22	-1.09871	0.149	0.469	1.45742e-18
VEGFA	7.28761e-22	4.4078	0.116	0.021	1.45752e-18
CLEC2D	1.83745e-21	-0.83311	0.204	0.538	3.6749e-18
THBS1	2.84104e-21	1.21804	0.291	0.109	5.68208e-18
GRAP2	3.55247e-21	-1.82788	0.011	0.27	7.10493e-18
HSPA5	3.86934e-21	1.50284	0.556	0.356	7.73867e-18
CD7	4.58774e-21	-1.48308	0.047	0.327	9.17547e-18
UTRN	9.53929e-21	-0.652826	0.087	0.393	1.90786e-17
CD52	1.68963e-20	-1.16194	0.153	0.454	3.37925e-17
VIM	1.84353e-20	1.10864	0.644	0.412	3.68706e-17
FYN	2.27108e-20	-1.02197	0.109	0.444	4.54216e-17
CST7	2.28203e-20	-1.75052	0.036	0.294	4.56407e-17
NELL2	3.27172e-20	-1.57918	0.036	0.301	6.54344e-17
EMB	3.5976e-20	-1.284	0.08	0.362	7.19519e-17
CLDND1	3.63708e-20	-1.13399	0.138	0.433	7.27415e-17
CD3D	3.76185e-20	-1.35316	0.036	0.305	7.52371e-17
RPS8	4.2851e-20	0.755866	0.753	0.508	8.57019e-17
RPLP2	4.62549e-20	0.664437	0.724	0.49	9.25098e-17
EEF1B2	4.83896e-20	0.728392	0.633	0.482	9.67793e-17
CIITA	8.91144e-20	2.00978	0.16	0.041	1.78229e-16
RPL18A	8.96846e-20	0.689053	0.764	0.549	1.79369e-16
PTPRCAP	1.44044e-19	-0.908255	0.124	0.42	2.88087e-16
PASK	1.57405e-19	-1.75897	0.022	0.27	3.1481e-16
DUSP16	1.73156e-19	-1.19904	0.033	0.29	3.46312e-16
DUSP4	2.50954e-19	1.33732	0.193	0.058	5.01907e-16
SATB1	2.76119e-19	-1.3233	0.073	0.345	5.52239e-16
CD28	2.81976e-19	-1.47824	0.04	0.297	5.63951e-16
ATM	5.9807e-19	-0.955235	0.364	0.612	1.19614e-15
ATP2B4	1.09055e-18	-1.53187	0.029	0.274	2.18111e-15
NAMPT	1.09659e-18	3.04403	0.295	0.123	2.19317e-15
RPS11	1.58358e-18	0.655791	0.585	0.405	3.16716e-15
KIF2A	1.62326e-18	-0.784473	0.109	0.397	3.24652e-15
SMAD3	1.79908e-18	-1.41966	0.036	0.283	3.59815e-15
CALR	2.6616e-18	0.862414	0.789	0.618	5.32321e-15
TRIB3	3.24593e-18	4.09057	0.182	0.054	6.49186e-15
RPS5	4.3756e-18	0.755025	0.658	0.456	8.75121e-15
RPL12	4.74878e-18	0.696443	0.676	0.477	9.49757e-15
ITGA4	6.65046e-18	-1.27191	0.069	0.323	1.33009e-14
DDIT4	8.49854e-18	2.77076	0.291	0.123	1.69971e-14
ZC3HAV1	1.28869e-17	-1.11091	0.12	0.388	2.57738e-14
TNFAIP3	4.52066e-17	-0.852647	0.167	0.445	9.04132e-14
TGFBR3	6.47833e-17	-1.65711	0.029	0.253	1.29567e-13
RPL8	6.66054e-17	0.70126	0.753	0.558	1.33211e-13
OAZ1	7.46545e-17	0.660053	0.545	0.408	1.49309e-13
AKNA	9.60736e-17	-0.726745	0.193	0.486	1.92147e-13
FTX	1.01348e-16	-1.04637	0.098	0.355	2.02696e-13
CLEC2B	1.13488e-16	-1.20269	0.065	0.309	2.26976e-13
TXN	1.41436e-16	0.628513	0.316	0.148	2.82873e-13
NR3C1	1.42012e-16	-0.868882	0.233	0.509	2.84024e-13
KLRK1	1.77041e-16	-1.63533	0.011	0.223	3.54081e-13
SLC5A3	1.92691e-16	-1.28464	0.08	0.32	3.85383e-13
KLF2	2.16125e-16	-0.768147	0.178	0.46	4.32251e-13
BIN2	2.78583e-16	-1.55945	0.029	0.248	5.57167e-13
PRKCA	2.95104e-16	-1.63905	0.022	0.236	5.90208e-13
ARAP2	3.16574e-16	-1.20161	0.058	0.293	6.33147e-13
IFITM1	3.20047e-16	-1.37185	0.087	0.327	6.40094e-13
AOAH	3.67283e-16	-1.61064	0.036	0.258	7.34566e-13
PYHIN1	3.87877e-16	-1.68525	0.025	0.24	7.75755e-13
AUTS2	3.90501e-16	-1.79561	0.018	0.228	7.81001e-13
RCAN3	4.62351e-16	-1.23757	0.036	0.257	9.24703e-13
CYP1B1	5.37064e-16	-1.17434	0.135	0.034	1.07413e-12
SLC16A7	7.52258e-16	-1.41441	0.033	0.25	1.50452e-12
PLAAT4	9.41308e-16	-1.53701	0.022	0.234	1.88262e-12
AC119396.1	9.6862e-16	-1.45238	0.029	0.243	1.93724e-12
RNF213	9.91039e-16	-0.509131	0.247	0.568	1.98208e-12
RPS23	1.00639e-15	0.560405	0.695	0.494	2.01277e-12
MIR155HG	1.02338e-15	3.53728	0.153	0.046	2.04675e-12
SYNE1	1.0505e-15	-1.16303	0.076	0.318	2.10101e-12
TESPA1	1.21258e-15	-1.39412	0.04	0.257	2.42516e-12
SGK1	1.26207e-15	2.05034	0.171	0.054	2.52413e-12
SATB1-AS1	1.44888e-15	-1.98329	0.004	0.197	2.89776e-12
LGALS3	1.78096e-15	-0.45761	0.265	0.109	3.56192e-12
PPP1R15A	2.06075e-15	1.85781	0.465	0.296	4.12151e-12
RGCC	3.98797e-15	-0.899666	0.116	0.367	7.97593e-12
RPL28	4.59496e-15	0.513933	0.756	0.521	9.18992e-12
ZBTB25	5.47014e-15	-1.07493	0.051	0.268	1.09403e-11
RPL26	5.79022e-15	0.54475	0.72	0.522	1.15804e-11
SERINC5	7.15561e-15	-1.24966	0.102	0.33	1.43112e-11
LDLRAP1	8.36712e-15	-1.45368	0.033	0.237	1.67342e-11
IL6ST	9.50968e-15	-1.33744	0.076	0.295	1.90194e-11
TNFRSF25	9.5422e-15	-1.51863	0.025	0.226	1.90844e-11
RPS7	9.85368e-15	0.621469	0.676	0.511	1.97074e-11
ANK3	1.02784e-14	-1.62904	0.029	0.229	2.05568e-11
MT-CO3	1.09443e-14	-0.362657	0.364	0.563	2.18886e-11
SESN3	1.28595e-14	-1.07798	0.207	0.458	2.57191e-11
GABPB1-AS1	2.06222e-14	-1.39575	0.04	0.244	4.12444e-11
CXCR4	3.64024e-14	-0.708701	0.236	0.51	7.28048e-11
JAKMIP2	4.04868e-14	1.35954	0.215	0.084	8.09737e-11
RESF1	5.50021e-14	-0.956734	0.138	0.408	1.10004e-10
IER3	6.00479e-14	1.65978	0.185	0.067	1.20096e-10
ARMC9	7.92355e-14	1.79457	0.109	0.027	1.58471e-10
PTPRJ	8.25167e-14	-0.970809	0.058	0.268	1.65033e-10
RPLP1	8.5179e-14	0.440477	0.724	0.52	1.70358e-10
PHACTR2	9.82707e-14	-1.41857	0.033	0.223	1.96541e-10
ANXA5	9.83233e-14	0.654723	0.364	0.207	1.96647e-10
CRIP1	1.03628e-13	-1.14114	0.084	0.299	2.07255e-10
FXYD5	1.22994e-13	-0.6319	0.265	0.53	2.45988e-10
RPL18	2.05875e-13	0.564245	0.665	0.489	4.11749e-10
MT-CO2	2.07522e-13	-0.387521	0.411	0.579	4.15044e-10
RPL32	2.14413e-13	0.421071	0.716	0.49	4.28826e-10
RPS18	2.16191e-13	0.548632	0.716	0.506	4.32383e-10
RPS28	2.22933e-13	0.529574	0.691	0.52	4.45865e-10
RPL35A	2.33648e-13	0.535297	0.669	0.485	4.67296e-10
MIAT	2.33947e-13	-1.1995	0.051	0.251	4.67893e-10
CASK	2.90687e-13	-1.37097	0.025	0.21	5.81375e-10
FOXP1	3.09696e-13	-0.633926	0.291	0.545	6.19392e-10
KLRG1	3.35524e-13	-1.75371	0.015	0.19	6.71047e-10
PAG1	4.06789e-13	-0.598581	0.145	0.382	8.13579e-10
RPL19	4.19419e-13	0.471657	0.72	0.495	8.38837e-10
CKS2	4.52772e-13	5.7408	0.135	0.042	9.05545e-10
RPS26	4.84427e-13	0.556348	0.669	0.506	9.68854e-10
FABP5	4.87289e-13	5.68686	0.12	0.034	9.74578e-10
BAIAP2	4.94845e-13	5.50054	0.109	0.03	9.8969e-10
JAML	5.43255e-13	-1.56249	0.033	0.215	1.08651e-09
IPCEF1	5.5559e-13	-1.60859	0.015	0.187	1.11118e-09
RPL39	6.05032e-13	0.460722	0.698	0.538	1.21006e-09
CHMP7	6.88164e-13	-1.22884	0.055	0.248	1.37633e-09
SPTAN1	7.47019e-13	-0.800451	0.182	0.426	1.49404e-09
MDM4	8.30032e-13	-1.05386	0.135	0.347	1.66006e-09
PRF1	1.20972e-12	-1.8724	0.018	0.188	2.41944e-09
TRBC1	2.1026e-12	-1.48947	0.055	0.241	4.20519e-09
RUNX1	2.63641e-12	-1.01402	0.051	0.24	5.27281e-09
INPP4B	2.68769e-12	-1.79646	0.018	0.183	5.37537e-09
YBX1	2.94489e-12	1.09274	0.571	0.478	5.88977e-09
ODF2L	3.06884e-12	-1.2282	0.047	0.228	6.13769e-09
EEF1A1	3.65563e-12	0.426612	0.731	0.551	7.31127e-09
LYST	3.90129e-12	-0.884883	0.109	0.318	7.80258e-09
DUSP5	5.58534e-12	4.82382	0.109	0.031	1.11707e-08
RPS15	7.46645e-12	0.465773	0.665	0.484	1.49329e-08
DOCK9	7.47899e-12	-0.929394	0.062	0.248	1.4958e-08
CD8A	9.64025e-12	-1.96057	0.015	0.171	1.92805e-08
UBC	1.02339e-11	0.68574	0.585	0.469	2.04678e-08
LHFPL2	1.07485e-11	0.350321	0.116	0.034	2.1497e-08
PCMTD2	1.30162e-11	-1.2307	0.036	0.207	2.60324e-08
NKG7	1.38585e-11	-1.64769	0.065	0.238	2.7717e-08
LMNA	1.40907e-11	1.84422	0.167	0.063	2.81815e-08
CD8B	1.64142e-11	-2.13006	0.004	0.15	3.28284e-08
TYROBP	1.64373e-11	0.401849	0.284	0.132	3.28747e-08
CD37	1.74452e-11	-0.403309	0.251	0.507	3.48903e-08
GPR171	1.79634e-11	-1.87855	0.015	0.167	3.59268e-08
TPT1-AS1	2.1729e-11	-1.39736	0.025	0.185	4.3458e-08
TXNIP	2.55808e-11	-0.795735	0.433	0.612	5.11616e-08
BIRC2	3.15931e-11	-1.04413	0.065	0.247	6.31861e-08
SNHG14	3.32391e-11	-1.36072	0.044	0.212	6.64781e-08
KLRD1	3.81064e-11	-1.92005	0.015	0.164	7.62128e-08
HLA-DRB5	4.33372e-11	0.35594	0.131	0.044	8.66743e-08
PPP1R16B	4.71049e-11	-1.09727	0.055	0.227	9.42098e-08
KLRB1	4.79591e-11	-1.91344	0.025	0.18	9.59182e-08
RPL37	4.83667e-11	0.433533	0.636	0.475	9.67334e-08
MYL12A	4.99464e-11	-0.774141	0.204	0.431	9.98928e-08
CMC1	5.01058e-11	-1.85061	0.04	0.202	1.00212e-07
HLA-DQB1	5.70824e-11	0.502123	0.131	0.044	1.14165e-07
C12orf57	5.96755e-11	-0.826149	0.145	0.346	1.19351e-07
MAP3K1	7.38535e-11	-1.26645	0.069	0.24	1.47707e-07
ATP8B2	8.18602e-11	-1.39742	0.022	0.173	1.6372e-07
SAMD3	8.94642e-11	-1.7004	0.007	0.148	1.78928e-07
RPL14	9.19294e-11	0.489644	0.64	0.478	1.83859e-07
DPEP2	9.24544e-11	-1.29852	0.022	0.173	1.84909e-07
EFHD2	1.03774e-10	-1.30224	0.065	0.237	2.07549e-07
SWAP70	1.07005e-10	1.77354	0.207	0.092	2.14011e-07
WARS	1.11597e-10	1.65395	0.316	0.181	2.23193e-07
PFN1	1.26692e-10	0.459735	0.545	0.461	2.53384e-07
HELB	1.36595e-10	-1.54132	0.025	0.175	2.7319e-07
CBLB	1.55421e-10	-0.702364	0.178	0.381	3.10843e-07
GBP5	2.001e-10	-1.27102	0.025	0.176	4.002e-07
TRBC2	2.30689e-10	-0.791752	0.149	0.352	4.61378e-07
RBM47	2.62423e-10	1.75676	0.109	0.034	5.24846e-07
IRF4	3.32479e-10	3.25684	0.149	0.057	6.64958e-07
PDE4D	3.82698e-10	-0.704214	0.124	0.314	7.65396e-07
RPL9	4.08878e-10	0.489519	0.615	0.554	8.17756e-07
TSHZ2	4.70309e-10	-2.0471	0.015	0.15	9.40618e-07
SLA2	4.96134e-10	-1.30008	0.018	0.159	9.92268e-07
SLC4A7	5.58124e-10	-0.698861	0.08	0.258	1.11625e-06
FBLN7	5.95054e-10	-2.09839	0.004	0.131	1.19011e-06
CHAC1	5.9992e-10	2.38365	0.138	0.053	1.19984e-06
RPS12	6.64429e-10	0.286294	0.753	0.514	1.32886e-06
TMSB10	7.03731e-10	0.420041	0.52	0.445	1.40746e-06
ATF5	7.91292e-10	2.46651	0.124	0.043	1.58258e-06
RPL22	8.06869e-10	0.447392	0.491	0.415	1.61374e-06
HSP90AB1	8.5778e-10	1.32177	0.571	0.522	1.71556e-06
NFE2L1	1.2502e-09	1.21362	0.236	0.119	2.5004e-06
RPL41	1.26643e-09	0.4655	0.564	0.485	2.53286e-06
TRABD2A	1.43473e-09	-1.81071	0.015	0.144	2.86946e-06
RPS19	1.56618e-09	0.441879	0.669	0.502	3.13237e-06
SERF2	1.60043e-09	0.828506	0.455	0.387	3.20087e-06
LRRN3	1.63732e-09	-2.48833	0	0.118	3.27464e-06
NT5C3A	1.81304e-09	-1.2345	0.047	0.196	3.62608e-06
PLCL1	1.82124e-09	-0.48362	0.022	0.156	3.64247e-06
BASP1	2.47084e-09	0.945446	0.127	0.046	4.94167e-06
BTG2	2.4798e-09	-0.712564	0.149	0.337	4.95961e-06
IRF1	2.77759e-09	-0.265795	0.175	0.385	5.55517e-06
RPS14	2.83608e-09	0.325436	0.735	0.513	5.67216e-06
CTSW	2.96503e-09	-1.90222	0.015	0.141	5.93006e-06
FAU	3.62488e-09	0.471031	0.695	0.565	7.24976e-06
LINC00342	4.06472e-09	-1.74141	0.007	0.127	8.12943e-06
PTGER4	4.52647e-09	-0.751752	0.058	0.211	9.05294e-06
STIMATE	5.63302e-09	-1.39405	0.022	0.15	1.1266e-05
TACC3	5.66978e-09	-0.970477	0.036	0.172	1.13396e-05
SPON1	5.87538e-09	-2.75448	0	0.111	1.17508e-05
CSGALNACT1	6.08853e-09	-1.29661	0.033	0.168	1.21771e-05
TMEM161B-AS1	6.1725e-09	-0.823311	0.055	0.201	1.2345e-05
JUND	6.33819e-09	1.2091	0.516	0.433	1.26764e-05
ICOS	6.68279e-09	-1.66573	0.015	0.136	1.33656e-05
HLA-DPA1	7.02727e-09	0.726415	0.269	0.155	1.40545e-05
RPL5	7.66914e-09	0.534421	0.618	0.566	1.53383e-05
GPX4	8.16553e-09	0.889736	0.44	0.333	1.63311e-05
GNLY	9.29315e-09	-1.50663	0.087	0.227	1.85863e-05
RPS27A	9.50937e-09	0.311891	0.745	0.535	1.90187e-05
AQP3	1.00097e-08	-0.828749	0.036	0.171	2.00194e-05
ATXN7L1	1.02842e-08	-0.651722	0.033	0.164	2.05684e-05
TECPR1	1.15153e-08	-1.59441	0.011	0.126	2.30307e-05
MIATNB	1.21632e-08	-1.49398	0.015	0.133	2.43264e-05
APBA2	1.28863e-08	-1.57661	0.011	0.126	2.57727e-05
TXK	1.45545e-08	-1.83792	0.011	0.125	2.9109e-05
SYTL2	1.54621e-08	-1.48086	0.022	0.144	3.09242e-05
PPDPF	1.56235e-08	-0.469435	0.215	0.404	3.12471e-05
RASGRP2	1.99638e-08	-0.665554	0.051	0.19	3.99276e-05
IL17RA	2.06349e-08	-0.467955	0.062	0.206	4.12699e-05
SLC39A10	2.11194e-08	-1.18525	0.029	0.154	4.22388e-05
ZC3H12D	2.18519e-08	-1.08089	0.062	0.203	4.37037e-05
AC093157.1	2.52209e-08	-1.48689	0.022	0.14	5.04418e-05
RAP1B	2.53993e-08	-0.311121	0.262	0.464	5.07986e-05
TTC39B	2.6074e-08	-1.3127	0.022	0.141	5.21479e-05
P2RX7	2.62029e-08	-0.406205	0.109	0.039	5.24057e-05
FGFBP2	2.65299e-08	-2.42806	0.015	0.127	5.30598e-05
REL	2.82611e-08	2.76214	0.316	0.207	5.65223e-05
FOXN2	3.14611e-08	-0.838701	0.051	0.184	6.29221e-05
KLHL6	3.18718e-08	-1.24842	0.036	0.161	6.37435e-05
SOD2	3.46763e-08	0.49761	0.364	0.257	6.93526e-05
HNRNPLL	3.57331e-08	-1.44226	0.022	0.139	7.14662e-05
CD226	3.6753e-08	-1.45929	0.025	0.143	7.35061e-05
LRIG1	3.85015e-08	-1.36812	0.029	0.15	7.7003e-05
RPL23A	3.92249e-08	0.355538	0.611	0.499	7.84498e-05
EOMES	4.32184e-08	-2.10126	0.015	0.126	8.64369e-05
RPL34	4.4496e-08	0.338061	0.727	0.54	8.8992e-05
PHACTR1	4.45406e-08	3.14635	0.109	0.04	8.90812e-05
SMAD7	4.55922e-08	-0.779008	0.04	0.17	9.11844e-05
PDK1	4.79822e-08	-1.29356	0.036	0.16	9.59644e-05
CD4	5.89918e-08	-1.42334	0.018	0.13	0.000117984
GRN	6.05738e-08	0.288549	0.218	0.114	0.000121148
RPL13	6.48846e-08	0.274786	0.658	0.501	0.000129769
APOBEC3G	6.94483e-08	-1.00078	0.058	0.194	0.000138897
OSBPL8	7.32447e-08	-0.287414	0.135	0.302	0.000146489
GAPDH	8.53095e-08	0.254551	0.491	0.416	0.000170619
CD63	8.55962e-08	0.468157	0.313	0.205	0.000171192
HOPX	8.76016e-08	-2.28743	0.011	0.115	0.000175203
ZNF107	9.64141e-08	-0.923155	0.058	0.19	0.000192828
HDAC4	9.95515e-08	-0.69455	0.062	0.196	0.000199103
ANXA1	1.07504e-07	-0.414087	0.247	0.444	0.000215007
CCL5	1.13378e-07	-1.48166	0.233	0.337	0.000226756
RETREG1	1.29314e-07	-1.16268	0.033	0.15	0.000258627
SLC1A5	1.4888e-07	1.67994	0.24	0.14	0.00029776
SCYL3	1.54281e-07	-1.85045	0.015	0.117	0.000308561
ZNF75D	1.57957e-07	-2.14058	0.007	0.105	0.000315915
UBA52	1.58377e-07	0.345492	0.56	0.525	0.000316754
LDLRAD4	1.60254e-07	-1.07256	0.058	0.185	0.000320508
RGS10	1.67389e-07	-1.4197	0.135	0.281	0.000334779
AC093010.2	1.70164e-07	-1.32383	0.015	0.118	0.000340328
TSPOAP1-AS1	1.81116e-07	-1.64256	0.015	0.117	0.000362232
ZYX	1.94574e-07	-1.08466	0.113	0.258	0.000389147
GZMH	1.94971e-07	-2.30734	0.011	0.11	0.000389943
NBPF15	2.00756e-07	-0.604298	0.098	0.242	0.000401512
TLE3	2.01348e-07	-0.749193	0.04	0.16	0.000402697
WAKMAR2	2.23119e-07	-1.0023	0.018	0.124	0.000446239
TRIM73	2.31912e-07	-1.03698	0.029	0.141	0.000463823
ANKRD36B	2.35304e-07	-0.474196	0.058	0.189	0.000470607
CFLAR	2.52601e-07	-0.286586	0.218	0.402	0.000505203
LINC01550	2.54326e-07	-1.49683	0.018	0.121	0.000508653
ATP10A	2.7186e-07	-1.95699	0.007	0.102	0.00054372
DPP4	2.74922e-07	-2.25334	0.011	0.107	0.000549844
RPAP2	2.89472e-07	-0.625833	0.055	0.177	0.000578944
TRIO	3.99613e-07	3.15143	0.131	0.057	0.000799226
TIGIT	4.26236e-07	-2.10768	0.018	0.117	0.000852473
IGF1R	4.31601e-07	-1.66515	0.022	0.124	0.000863202
RPL37A	4.5856e-07	0.478649	0.531	0.453	0.00091712
SEC24B	5.84434e-07	-0.50619	0.08	0.206	0.00116887
TUBA1B	5.84879e-07	1.30797	0.335	0.239	0.00116976
ANKRD36	6.22893e-07	-0.427986	0.131	0.282	0.00124579
ZNF831	6.73289e-07	-1.04686	0.018	0.117	0.00134658
RPL11	6.87218e-07	0.417868	0.633	0.53	0.00137444
GZMA	7.21292e-07	-2.2146	0.011	0.103	0.00144258
RPL36A	7.69599e-07	0.332894	0.491	0.416	0.0015392
TIAM1	1.03252e-06	-1.32015	0.018	0.113	0.00206503
MT-ND4	1.05208e-06	0.873871	0.611	0.48	0.00210415
ITFG2	1.09544e-06	-0.368565	0.073	0.2	0.00219088
MPZL3	1.10995e-06	-1.50857	0.015	0.106	0.0022199
RACK1	1.25762e-06	0.478573	0.567	0.479	0.00251524
SLC7A6	1.31969e-06	-0.55342	0.091	0.218	0.00263938
TRIM25	1.37254e-06	1.85427	0.204	0.116	0.00274508
GPR155	1.38619e-06	-1.68007	0.015	0.105	0.00277238
MT-ND2	1.40642e-06	0.478656	0.669	0.544	0.00281283
C1orf21	1.53643e-06	-1.6342	0.029	0.127	0.00307285
CCDC50	1.84527e-06	1.59944	0.138	0.065	0.00369053
RPS9	2.11861e-06	0.385064	0.582	0.547	0.00423723
PDE4B	2.26261e-06	-0.816529	0.095	0.218	0.00452522
NINJ1	2.28187e-06	-0.438219	0.196	0.107	0.00456373
ACTN1	2.48304e-06	-1.17345	0.058	0.167	0.00496607
ITGB1	2.61003e-06	-0.376109	0.142	0.284	0.00522007
UBE2S	2.61974e-06	3.71071	0.189	0.107	0.00523948
RPL29	2.64205e-06	0.308019	0.633	0.524	0.0052841
VPS13A	2.66507e-06	-0.769824	0.073	0.189	0.00533015
FBXL20	2.78603e-06	-0.478848	0.062	0.175	0.00557207
MAL	2.80759e-06	-1.01463	0.015	0.102	0.00561519
CCR4	2.84811e-06	-3.09742	0.015	0.1	0.00569621
ZBTB37	2.86662e-06	-1.53066	0.018	0.107	0.00573324
MAML2	2.90879e-06	-0.350925	0.113	0.243	0.00581757
RUNX2	2.9653e-06	-1.04581	0.044	0.147	0.00593059
CYSLTR1	3.52416e-06	0.294357	0.018	0.105	0.00704833
WDR54	3.55708e-06	-0.835518	0.015	0.1	0.00711415
NFKBIA	3.69232e-06	0.842419	0.396	0.309	0.00738464
RPL7	3.81115e-06	0.256532	0.451	0.418	0.0076223
ZFAS1	3.96801e-06	1.24612	0.465	0.427	0.00793601
TTC21B	4.08572e-06	-0.414402	0.022	0.111	0.00817143
ZNF101	4.12283e-06	-0.783551	0.033	0.129	0.00824565
STAM	4.22972e-06	-1.44783	0.047	0.149	0.00845943
GZMB	4.26146e-06	-1.90365	0.025	0.115	0.00852292
YTHDC2	4.4313e-06	-0.868342	0.033	0.127	0.0088626
GK	5.06244e-06	2.03559	0.124	0.058	0.0101249
HLA-DPB1	5.22732e-06	1.27865	0.276	0.189	0.0104546
NACA	5.29408e-06	0.3328	0.582	0.562	0.0105882
CCL4	6.38324e-06	-2.81406	0.04	0.136	0.0127665
AC068587.4	6.50346e-06	-1.21993	0.033	0.124	0.0130069
RPL35	6.55542e-06	0.258902	0.564	0.502	0.0131108
LY9	6.64275e-06	-0.405395	0.16	0.302	0.0132855
ODC1	7.18614e-06	2.33376	0.175	0.097	0.0143723
HSPA1B	7.3687e-06	4.78569	0.113	0.053	0.0147374
N4BP2	7.69848e-06	-0.287237	0.051	0.152	0.015397
TCP11L2	7.83279e-06	-0.503597	0.149	0.284	0.0156656
SNED1	8.6562e-06	-1.19991	0.047	0.142	0.0173124
MGAT5	8.71005e-06	0.983379	0.058	0.161	0.0174201
CLIC4	8.75553e-06	0.73118	0.135	0.066	0.0175111
SSBP2	9.12709e-06	-1.04633	0.025	0.112	0.0182542
CERS6	9.59502e-06	-1.02686	0.036	0.126	0.01919
GK5	1.01847e-05	-1.14552	0.029	0.117	0.0203693
MIR29B2CHG	1.05891e-05	-0.656462	0.04	0.134	0.0211782
SDCBP	1.23606e-05	1.64721	0.302	0.221	0.0247213
CD69	1.24548e-05	-3.34972	0.04	0.129	0.0249096
RPL10A	1.37501e-05	0.396882	0.502	0.499	0.0275001
TALDO1	1.4098e-05	1.4166	0.295	0.202	0.028196
TUBA4A	1.44575e-05	-1.8841	0.073	0.176	0.0289151
PIM3	1.50133e-05	2.17426	0.276	0.189	0.0300266
CEMIP2	1.58514e-05	0.36367	0.058	0.161	0.0317028
SLAMF7	1.73403e-05	0.588368	0.233	0.149	0.0346805
RPL27	1.78704e-05	0.264388	0.487	0.459	0.0357407
KDM3B	1.91905e-05	-0.267573	0.062	0.163	0.038381
GARS-DT	2.1375e-05	-0.969675	0.055	0.148	0.04275
FAAH2	2.21839e-05	-0.772297	0.025	0.106	0.0443677
MIGA1	2.44883e-05	-1.00161	0.029	0.11	0.0489766

## Sheet: COVID stim B.Naive - HCC
	p_val	avg_log2FC [B naive/others]	B naïve	all other cells	p_val_adj
TCL1A	0	7.35262	0.399	0.003	0
IGHM	0	6.43929	0.699	0.017	0
RUBCNL	0	7.08638	0.699	0.028	0
IGHD	0	7.71316	0.425	0.004	0
CD79A	2.30986e-303	4.54699	0.85	0.049	4.61971e-300
AFF3	7.22453e-300	6.02173	0.804	0.044	1.44491e-296
LINC00926	4.56511e-286	6.38183	0.68	0.029	9.13021e-283
MS4A1	1.71558e-273	3.0041	0.804	0.047	3.43117e-270
ADAM28	1.55714e-245	5.76181	0.66	0.035	3.11428e-242
NIBAN3	5.62394e-241	6.73269	0.438	0.011	1.12479e-237
LINC02397	3.92875e-213	5.65125	0.451	0.015	7.8575e-210
TCF4	1.44659e-192	4.16884	0.562	0.032	2.89318e-189
HVCN1	3.40393e-186	4.02213	0.542	0.031	6.80785e-183
ACSM3	9.22512e-183	6.62905	0.412	0.016	1.84502e-179
BANK1	7.68027e-178	3.26545	0.562	0.035	1.53605e-174
MEF2C	2.60226e-171	5.25776	0.471	0.024	5.20452e-168
BCL11A	2.45235e-169	5.7131	0.444	0.022	4.90471e-166
CD83	1.68613e-168	3.35091	0.771	0.084	3.37226e-165
AC016168.2	2.18827e-164	6.0934	0.314	0.008	4.37655e-161
EBF1	1.18046e-156	4.82227	0.451	0.025	2.36092e-153
ALOX5	2.61233e-151	5.32911	0.438	0.025	5.22466e-148
FCRL1	2.63969e-143	5.27686	0.294	0.009	5.27937e-140
PALM2-AKAP2	7.09025e-139	4.83063	0.588	0.056	1.41805e-135
IRF8	1.98307e-125	3.54139	0.392	0.024	3.96615e-122
C16orf74	9.10943e-125	5.37105	0.399	0.025	1.82189e-121
CD79B	2.40664e-122	4.33526	0.523	0.049	4.81328e-119
COBLL1	7.77907e-122	3.64352	0.386	0.024	1.55581e-118
HHEX	2.43185e-119	6.47823	0.359	0.021	4.8637e-116
DMD	1.64054e-118	5.59689	0.235	0.007	3.28108e-115
CHPT1	9.83262e-114	4.11329	0.771	0.137	1.96652e-110
IGHV3-30	5.85834e-113	6.48902	0.242	0.008	1.17167e-109
HLA-DRB1	2.93852e-111	1.27608	0.732	0.111	5.87703e-108
CLIC4	3.53741e-111	2.27817	0.523	0.054	7.07482e-108
HLA-DRA	6.25857e-110	1.14936	0.667	0.089	1.25171e-106
PLEKHG1	1.22228e-109	2.26634	0.438	0.037	2.44456e-106
TNFRSF13C	4.45542e-108	3.53215	0.556	0.065	8.91084e-105
DENND5B	1.38706e-106	4.81015	0.307	0.017	2.77412e-103
LYN	4.84508e-105	2.99449	0.654	0.094	9.69016e-102
GNG7	1.24562e-98	3.36751	0.373	0.029	2.49124e-95
PAX5	9.98259e-98	4.94682	0.248	0.011	1.99652e-94
TSPAN13	8.62097e-96	5.15374	0.17	0.004	1.72419e-92
CD74	4.66333e-94	2.48702	0.967	0.351	9.32666e-91
BTLA	5.99011e-91	5.96452	0.405	0.039	1.19802e-87
AC007384.1	7.90184e-91	4.79171	0.503	0.064	1.58037e-87
HLA-DQA1	5.48651e-87	-0.561544	0.497	0.059	1.0973e-83
FADS3	4.48445e-85	2.5294	0.405	0.042	8.9689e-82
PLCG2	7.19762e-85	2.59424	0.542	0.079	1.43952e-81
WDFY4	9.93077e-84	6.06679	0.307	0.023	1.98615e-80
GALNT2	2.30697e-82	4.10822	0.503	0.07	4.61394e-79
RAB30	4.49933e-77	4.53832	0.503	0.076	8.99866e-74
CD37	1.4178e-76	2.65723	0.954	0.475	2.83561e-73
LAPTM5	5.06951e-74	2.50653	0.941	0.392	1.0139e-70
CXCR4	1.46587e-72	2.26045	0.954	0.477	2.93173e-69
JUND	1.08999e-71	2.31493	0.928	0.42	2.17998e-68
NCF1	1.22e-69	-0.376543	0.523	0.089	2.44e-66
NR4A2	1.75413e-66	4.2901	0.458	0.071	3.50826e-63
EZR	1.51744e-63	2.30461	0.902	0.391	3.03488e-60
SWAP70	3.13457e-63	2.64053	0.497	0.085	6.26913e-60
RGS2	7.00979e-59	3.30407	0.536	0.108	1.40196e-55
POU2AF1	1.6193e-56	2.91358	0.261	0.025	3.2386e-53
CIITA	3.06686e-56	0.655448	0.32	0.039	6.13371e-53
HLA-DMA	6.65071e-55	2.02027	0.399	0.063	1.33014e-51
HLA-DPA1	1.17789e-49	1.06256	0.595	0.147	2.35579e-46
PDLIM1	1.60718e-47	1.83786	0.242	0.026	3.21435e-44
YBX3	2.26752e-47	2.25524	0.392	0.07	4.53504e-44
BCL7A	2.47263e-47	4.03426	0.163	0.011	4.94526e-44
HLA-DRB5	2.60019e-47	-0.787091	0.301	0.04	5.20039e-44
FCRL3	4.45583e-47	3.0026	0.353	0.057	8.91165e-44
IL7R	2.59924e-45	-2.25318	0.007	0.5	5.19848e-42
CREM	1.42309e-44	2.66429	0.556	0.15	2.84618e-41
REL	3.03658e-44	1.5257	0.641	0.199	6.07316e-41
2001-03-01	8.95928e-44	3.16407	0.17	0.014	1.79186e-40
TRIO	8.97686e-44	2.72128	0.327	0.053	1.79537e-40
ID3	3.74977e-43	2.04816	0.458	0.102	7.49953e-40
SYNGR2	8.25132e-43	1.90164	0.621	0.198	1.65026e-39
WARS	1.12748e-39	1.45672	0.595	0.175	2.25496e-36
ORAI2	7.04748e-39	2.64827	0.523	0.152	1.4095e-35
STRBP	7.53035e-39	2.5457	0.386	0.08	1.50607e-35
DENND3	2.73483e-37	5.04771	0.275	0.044	5.46966e-34
NR4A3	1.84489e-36	2.72481	0.15	0.013	3.68978e-33
CD24	1.07825e-35	2.22777	0.176	0.019	2.1565e-32
PDE4B	6.57805e-35	2.54125	0.582	0.197	1.31561e-31
FYB1	1.47039e-34	-2.09166	0.039	0.58	2.94077e-31
FTH1	1.88652e-34	0.866691	0.843	0.383	3.77303e-31
IGKC	5.06293e-34	3.29012	0.131	0.011	1.01259e-30
ZFP36L1	1.07907e-33	1.79926	0.83	0.509	2.15814e-30
CLEC17A	1.65593e-33	2.91716	0.137	0.012	3.31186e-30
ARID5B	3.53752e-33	1.9385	0.686	0.29	7.07505e-30
SNX9	3.84132e-33	1.34653	0.621	0.218	7.68264e-30
FYN	8.38824e-33	-1.84532	0.046	0.436	1.67765e-29
TAGLN2	1.17338e-32	1.18109	0.739	0.366	2.34676e-29
ACTB	8.23449e-30	0.689034	0.863	0.469	1.6469e-26
CEP170	9.68159e-30	1.86438	0.431	0.122	1.93632e-26
AHNAK	1.3785e-29	-1.79567	0.046	0.399	2.757e-26
SLC9A7	2.75157e-29	3.09629	0.196	0.028	5.50314e-26
TCF7	3.96387e-29	-1.91735	0.098	0.571	7.92774e-26
GIMAP5	1.27587e-28	-1.97903	0.02	0.505	2.55175e-25
CRIM1	4.83371e-28	3.82922	0.19	0.028	9.66741e-25
NR4A1	1.1284e-27	2.45017	0.137	0.015	2.2568e-24
CD247	1.12841e-27	-2.02669	0.007	0.48	2.25681e-24
ICOSLG	1.37152e-27	4.33719	0.131	0.014	2.74303e-24
HLA-DPB1	1.52036e-27	0.846818	0.536	0.182	3.04072e-24
CTSH	8.43394e-27	1.83778	0.261	0.053	1.68679e-23
RORA	1.05371e-26	-2.01283	0.02	0.481	2.10742e-23
CAMK4	2.90846e-26	-2.01216	0.007	0.461	5.81693e-23
CD3E	1.9919e-25	-1.87744	0.039	0.485	3.9838e-22
DAPP1	2.23577e-25	0.991322	0.261	0.055	4.47155e-22
SLCO4A1	3.66745e-25	4.02345	0.163	0.023	7.3349e-22
GIMAP7	4.37878e-25	-1.9143	0.026	0.468	8.75756e-22
TMSB4X	8.84107e-25	-1.49485	0.118	0.509	1.76821e-21
LY9	1.80995e-24	2.05094	0.601	0.283	3.61991e-21
PHACTR1	2.54134e-24	1.35842	0.209	0.038	5.08268e-21
CCSER1	7.44086e-24	-0.540243	0.131	0.016	1.48817e-20
ANXA1	9.69693e-24	-1.9183	0.02	0.447	1.93939e-20
2003-03-01	1.11855e-23	2.40152	0.268	0.061	2.23709e-20
BCL11B	2.3035e-23	-1.97102	0.013	0.431	4.607e-20
PPFIBP2	2.40586e-23	1.03516	0.131	0.016	4.81172e-20
TC2N	2.90014e-23	-1.93902	0.007	0.426	5.80028e-20
BCL2L11	7.92685e-23	2.39286	0.32	0.086	1.58537e-19
SLFN5	9.23878e-23	-1.79171	0.059	0.472	1.84776e-19
DDIT4	1.29757e-22	0.948059	0.399	0.124	2.59514e-19
LYL1	6.1735e-22	4.08039	0.222	0.047	1.2347e-18
RNF144B	7.95473e-22	1.99509	0.19	0.035	1.59095e-18
PDE4D	1.25046e-21	1.84985	0.601	0.292	2.50092e-18
IL32	1.36865e-21	-1.97826	0	0.394	2.7373e-18
LINC00861	2.84599e-21	-1.95442	0.013	0.404	5.69198e-18
MGAT4A	6.16882e-21	-1.85465	0.026	0.416	1.23376e-17
RPL18A	9.51543e-21	0.944212	0.771	0.555	1.90309e-17
SYNE2	7.69029e-20	-1.32704	0.157	0.49	1.53806e-16
LEF1	1.11456e-19	-1.90133	0.013	0.382	2.22913e-16
MAP3K8	3.82376e-19	1.55383	0.288	0.081	7.64752e-16
PIK3AP1	6.3602e-19	1.74345	0.307	0.091	1.27204e-15
ZNF107	6.54638e-19	2.3253	0.431	0.173	1.30928e-15
VIM	1.35481e-18	-1.38922	0.144	0.436	2.70962e-15
CTSZ	2.4535e-18	0.328747	0.359	0.115	4.90701e-15
GNB5	2.61192e-18	1.2755	0.353	0.117	5.22385e-15
GRAMD1C	4.32968e-18	3.8524	0.15	0.027	8.65937e-15
KDM4B	1.00933e-17	1.94066	0.379	0.138	2.01866e-14
PRKCQ-AS1	1.39065e-17	-1.95043	0	0.336	2.7813e-14
ZBTB10	1.14451e-16	1.76137	0.275	0.082	2.28902e-13
MYO1E	1.16771e-16	2.58727	0.118	0.018	2.33542e-13
ERN1	1.52448e-16	-1.86788	0.013	0.338	3.04897e-13
ABLIM2	2.08656e-16	3.24689	0.105	0.015	4.17313e-13
EFCAB13	2.35776e-16	2.15143	0.15	0.029	4.71551e-13
IKZF2	4.17414e-16	0.517006	0.32	0.104	8.34829e-13
TNFAIP3	4.51083e-16	-1.63617	0.111	0.439	9.02167e-13
ITPR1	4.60659e-16	0.718371	0.471	0.199	9.21317e-13
PITPNC1	5.55489e-16	-1.63179	0.072	0.397	1.11098e-12
MACF1	2.12573e-15	-1.45446	0.137	0.46	4.25147e-12
CD7	2.25649e-15	-1.81668	0.013	0.32	4.51298e-12
CXXC5	3.00325e-15	0.966501	0.229	0.063	6.0065e-12
RPS5	3.14521e-15	0.760027	0.745	0.458	6.29042e-12
RGCC	4.25354e-15	-1.70071	0.052	0.362	8.50708e-12
DLEU2	6.26105e-15	1.44863	0.346	0.127	1.25221e-11
SERINC5	8.59942e-15	-1.77734	0.026	0.326	1.71988e-11
TRAF1	8.84398e-15	-1.96262	0	0.29	1.7688e-11
SAMHD1	1.24117e-14	-1.83722	0.02	0.314	2.48234e-11
TP53I11	1.60848e-14	1.12318	0.144	0.03	3.21695e-11
JDP2	2.05335e-14	2.94968	0.124	0.023	4.1067e-11
RASA3	2.24862e-14	-1.56921	0.072	0.375	4.49724e-11
FLNA	2.66951e-14	-1.48314	0.137	0.446	5.33902e-11
CD3D	3.51871e-14	-1.82587	0.013	0.298	7.03742e-11
PGAP1	3.74068e-14	4.30272	0.15	0.033	7.48137e-11
EVI5	5.18406e-14	2.70483	0.131	0.026	1.03681e-10
CST7	5.55505e-14	-1.86693	0.007	0.288	1.11101e-10
NELL2	6.07893e-14	-1.89585	0.013	0.294	1.21579e-10
CD28	9.34669e-14	-1.8381	0.013	0.291	1.86934e-10
CCL5	1.0304e-13	-1.78432	0.059	0.34	2.06081e-10
HSPA5	1.5668e-13	-1.24705	0.137	0.376	3.13359e-10
SNX29	1.7489e-13	2.03653	0.294	0.106	3.4978e-10
NR3C1	2.21083e-13	0.833071	0.739	0.484	4.42166e-10
RPL8	6.82021e-13	0.652378	0.784	0.562	1.36404e-09
LDHB	1.12564e-12	-1.33582	0.216	0.48	2.25128e-09
ATP2B4	2.76389e-12	-1.74616	0.013	0.268	5.52779e-09
AOAH	4.8088e-12	-1.93293	0.007	0.253	9.6176e-09
ADAM19	6.33447e-12	3.01241	0.144	0.035	1.26689e-08
AAK1	6.43311e-12	-1.44346	0.098	0.366	1.28662e-08
BTG2	6.75612e-12	1.17387	0.556	0.317	1.35122e-08
ABCA1	7.94603e-12	2.09183	0.137	0.033	1.58921e-08
TGFBR3	8.99956e-12	-1.91653	0.007	0.247	1.79991e-08
PYHIN1	1.33218e-11	-1.98809	0	0.235	2.66436e-08
GRAP2	1.35007e-11	-1.84664	0.02	0.263	2.70015e-08
RPS23	3.1164e-11	0.571294	0.712	0.499	6.2328e-08
SPOCK2	4.81164e-11	-1.07106	0.275	0.52	9.62327e-08
TSPAN3	7.11329e-11	0.76359	0.261	0.097	1.42266e-07
TNFRSF25	7.26675e-11	-1.94426	0	0.221	1.45335e-07
GNLY	1.2269e-10	-1.92298	0.007	0.226	2.45381e-07
TRBC1	1.36259e-10	-1.86882	0.013	0.237	2.72519e-07
ANK3	1.6437e-10	-1.90703	0.007	0.224	3.2874e-07
PTPRJ	1.74136e-10	-1.6071	0.033	0.263	3.48272e-07
CLIC1	2.20748e-10	0.649801	0.523	0.29	4.41497e-07
PRKCA	2.57017e-10	-1.84055	0.013	0.23	5.14035e-07
ITGB1	2.83537e-10	-1.56815	0.052	0.283	5.67073e-07
GPR155	2.91501e-10	0.844001	0.248	0.094	5.83002e-07
RGS10	3.8905e-10	-2.12987	0.052	0.28	7.78101e-07
KLRK1	4.09274e-10	-1.9441	0.007	0.217	8.18548e-07
RASGRP2	5.14937e-10	0.711011	0.373	0.175	1.02987e-06
IFITM1	5.27433e-10	-1.43062	0.085	0.321	1.05487e-06
NT5E	5.39215e-10	1.38467	0.131	0.034	1.07843e-06
LDLRAP1	6.85835e-10	-1.76057	0.02	0.231	1.37167e-06
JAML	7.82318e-10	-1.993	0.007	0.211	1.56464e-06
ACTG1	7.85044e-10	0.818204	0.667	0.457	1.57009e-06
CLDND1	7.9786e-10	-1.19243	0.183	0.423	1.59572e-06
DUSP16	9.03429e-10	-1.57807	0.059	0.282	1.80686e-06
BCL2	1.03241e-09	1.28545	0.386	0.193	2.06482e-06
BIRC3	1.25249e-09	0.516462	0.484	0.265	2.50498e-06
COX4I1	1.66264e-09	0.766908	0.614	0.388	3.32529e-06
TESPA1	2.1748e-09	-1.53083	0.039	0.251	4.3496e-06
NFKB1	2.24856e-09	0.612432	0.497	0.279	4.49712e-06
FOXP1	2.40974e-09	0.51425	0.771	0.521	4.81947e-06
GAPDH	2.64431e-09	-0.955799	0.196	0.429	5.28862e-06
PASK	3.01405e-09	-1.662	0.052	0.262	6.02809e-06
NIBAN1	3.13225e-09	-1.89708	0.013	0.209	6.26449e-06
MIAT	3.66588e-09	-1.66923	0.039	0.246	7.33175e-06
RPS9	4.54696e-09	0.570196	0.752	0.542	9.09392e-06
RACK1	4.62483e-09	0.507235	0.706	0.477	9.24967e-06
S100A6	5.11271e-09	-1.5002	0.242	0.441	1.02254e-05
PRF1	5.85142e-09	-2.07684	0	0.184	1.17028e-05
EVL	6.02152e-09	-0.986881	0.405	0.586	1.2043e-05
RPS11	6.28236e-09	0.551395	0.654	0.408	1.25647e-05
IPCEF1	6.42102e-09	-1.9663	0	0.183	1.2842e-05
MGAT5	6.75724e-09	1.56227	0.314	0.149	1.35145e-05
BIN2	7.19497e-09	-1.59852	0.039	0.242	1.43899e-05
AC025164.1	8.7332e-09	1.2275	0.275	0.12	1.74664e-05
S100A4	9.91247e-09	-1.99816	0.039	0.235	1.98249e-05
FAM43A	1.03058e-08	3.009	0.137	0.041	2.06115e-05
BACH1	1.49974e-08	0.730588	0.451	0.249	2.99949e-05
DGKA	1.60913e-08	-1.26982	0.183	0.389	3.21827e-05
FXYD5	1.80196e-08	0.60843	0.706	0.507	3.60392e-05
PLEK	1.88271e-08	-2.15101	0.007	0.184	3.76542e-05
NKG7	1.97473e-08	-1.82774	0.046	0.233	3.94946e-05
UPP1	2.04539e-08	-1.75488	0.026	0.212	4.09077e-05
HIVEP1	2.53899e-08	0.617344	0.203	0.077	5.07799e-05
ATXN1	2.64106e-08	-1.56275	0.033	0.221	5.28212e-05
INPP4B	3.22599e-08	-1.9638	0.007	0.179	6.45198e-05
S100A10	3.37618e-08	-1.28202	0.092	0.292	6.75237e-05
CD8A	3.96975e-08	-2.09863	0	0.167	7.93949e-05
IRF1	4.2366e-08	0.807514	0.562	0.366	8.47319e-05
LY75	4.77706e-08	0.783684	0.314	0.152	9.55411e-05
FABP5	7.86043e-08	-3.25847	0.124	0.037	0.000157209
PLAAT4	7.95986e-08	-1.66111	0.046	0.227	0.000159197
RPL13	8.26763e-08	0.393134	0.719	0.503	0.000165353
ATP8B2	9.3113e-08	-1.90692	0.007	0.169	0.000186226
SEMA4B	9.56167e-08	3.8656	0.111	0.032	0.000191233
AQP3	1.03661e-07	-1.95769	0.007	0.168	0.000207323
KLRB1	1.25771e-07	-2.09233	0.013	0.176	0.000251543
SLA2	1.27026e-07	-2.06533	0	0.156	0.000254053
ACTN1	1.43697e-07	-2.09725	0.007	0.165	0.000287394
KLRG1	1.48007e-07	-1.90288	0.02	0.185	0.000296013
PLCL1	1.65225e-07	-2.12907	0	0.153	0.00033045
RPS8	1.75332e-07	0.420752	0.712	0.516	0.000350663
RPL19	1.78206e-07	0.408059	0.725	0.501	0.000356411
CSGALNACT1	1.81257e-07	-1.8558	0.007	0.165	0.000362514
H3F3A	1.82737e-07	0.375238	0.706	0.496	0.000365474
GPR171	1.88375e-07	-1.94803	0.007	0.163	0.000376749
NEAT1	1.92496e-07	-0.911286	0.294	0.51	0.000384993
SNHG8	2.14775e-07	0.72342	0.418	0.242	0.000429549
RPLP1	2.70183e-07	0.392807	0.667	0.528	0.000540365
FCMR	3.16662e-07	0.362665	0.686	0.448	0.000633325
TYROBP	3.55431e-07	-2.22781	0	0.147	0.000710862
HIPK2	4.16781e-07	-1.76242	0.033	0.195	0.000833562
RPL29	4.1869e-07	0.535568	0.732	0.523	0.000837379
HSPA8	4.34136e-07	-0.791301	0.327	0.525	0.000868273
RPS19	5.1483e-07	0.370035	0.654	0.507	0.00102966
SLC4A7	5.64634e-07	-1.36364	0.078	0.253	0.00112927
ZDBF2	5.73788e-07	1.06355	0.19	0.077	0.00114758
SYTL2	5.82522e-07	-2.19018	0	0.142	0.00116504
ZFAS1	5.87736e-07	0.91151	0.569	0.424	0.00117547
OAZ1	6.04643e-07	0.414402	0.588	0.411	0.00120929
PHACTR2	6.17865e-07	-1.64535	0.052	0.217	0.00123573
DUSP1	6.50811e-07	-1.14834	0.17	0.066	0.00130162
SLC5A3	7.24357e-07	-1.43309	0.137	0.311	0.00144871
CTSW	8.16135e-07	-2.42235	0	0.138	0.00163227
RPL18	9.77009e-07	0.397545	0.693	0.493	0.00195402
DCTPP1	9.9545e-07	0.827357	0.15	0.056	0.0019909
IRF4	1.06692e-06	0.837264	0.157	0.06	0.00213385
TSHZ2	1.12507e-06	-2.16872	0.007	0.146	0.00225015
CCL4	1.15691e-06	-4.28644	0	0.135	0.00231382
RUNX2	1.24551e-06	-2.05853	0.007	0.145	0.00249101
RNF213	1.28854e-06	-0.774443	0.373	0.555	0.00257708
ICOS	1.36904e-06	-2.20299	0	0.133	0.00273807
SAMD3	1.37277e-06	-1.98333	0.007	0.144	0.00274554
PCK2	1.39006e-06	2.00161	0.176	0.073	0.00278012
SYNE1	1.59932e-06	-1.0147	0.131	0.309	0.00319863
CD226	1.96854e-06	-1.97809	0.007	0.141	0.00393708
KLRD1	2.3799e-06	-1.91204	0.02	0.16	0.00475979
FBLN7	2.54056e-06	-2.32559	0	0.127	0.00508112
RPL28	2.65305e-06	0.363676	0.712	0.53	0.00530611
CDC42EP3	2.76787e-06	-1.53818	0.072	0.229	0.00553574
ID2	2.81788e-06	-3.03305	0	0.126	0.00563577
ECE1	2.92434e-06	1.79674	0.248	0.126	0.00584869
C1orf21	3.2517e-06	-2.28293	0	0.125	0.0065034
FGFBP2	3.36847e-06	-2.61402	0	0.125	0.00673694
ELL2	3.44516e-06	1.78706	0.157	0.064	0.00689033
TCP11L2	3.55131e-06	0.99509	0.431	0.27	0.00710262
APBA2	3.68713e-06	-2.16908	0	0.124	0.00737427
EOMES	3.91329e-06	-2.62241	0	0.123	0.00782659
TCEA1	3.91581e-06	0.490475	0.49	0.323	0.00783162
P4HB	4.18127e-06	-1.02044	0.34	0.49	0.00836254
DOCK9	4.26624e-06	-1.32747	0.085	0.242	0.00853248
MARCKSL1	5.63666e-06	-0.548968	0.19	0.084	0.0112733
RPL37	5.67749e-06	0.314879	0.673	0.478	0.011355
LINC01550	6.00124e-06	-2.26364	0	0.119	0.0120025
CFLAR	6.43537e-06	-0.839634	0.229	0.397	0.0128707
H2AFZ	7.11212e-06	0.565317	0.523	0.354	0.0142242
HIST1H4C	7.19773e-06	-0.349367	0.379	0.222	0.0143955
FAU	7.87796e-06	0.394539	0.725	0.568	0.0157559
RPL39	8.3835e-06	0.421442	0.706	0.542	0.016767
TIGIT	9.22491e-06	-2.46231	0	0.115	0.0184498
LRRN3	9.22735e-06	-2.45477	0	0.115	0.0184547
CD8B	1.05251e-05	-1.9334	0.02	0.146	0.0210502
EFHD2	1.08937e-05	-1.50102	0.085	0.231	0.0217873
GNAQ	1.26978e-05	-2.17495	0.007	0.123	0.0253956
TIAM1	1.28867e-05	-2.30612	0	0.111	0.0257734
DUSP2	1.29633e-05	-1.55192	0.072	0.214	0.0259266
PDE4DIP	1.3033e-05	-1.2446	0.163	0.319	0.026066
NFKBID	1.30462e-05	0.418475	0.157	0.067	0.0260925
CDC42BPB	1.30651e-05	0.642219	0.111	0.039	0.0261301
TXK	1.36027e-05	-2.12202	0.007	0.122	0.0272054
JUN	1.85299e-05	-1.42934	0.255	0.133	0.0370599
SPON1	1.86786e-05	-2.71967	0	0.108	0.0373571
CAMK1D	1.8792e-05	-1.18	0.196	0.091	0.037584
GZMH	1.8865e-05	-2.58191	0	0.108	0.03773
OASL	1.91218e-05	-3.81734	0	0.107	0.0382436
RIPOR2	1.92174e-05	-0.802439	0.412	0.55	0.0384347
CEBPD	2.20669e-05	-2.32945	0.013	0.127	0.0441337
CD4	2.36458e-05	-1.99907	0.013	0.127	0.0472917

## Sheet: COVID stim B.intermediate - HCC
	p_val	avg_log2FC [B intermediate/others]	B intermediate	all other cells	p_val_adj
TNFRSF13B	0	6.27883	0.694	0.014	0
IGHG2	4.53912e-271	5.69231	0.5	0.008	9.07824e-268
BANK1	7.25442e-232	6.02601	0.776	0.037	1.45088e-228
MS4A1	6.64216e-219	4.92693	0.878	0.055	1.32843e-215
CD79A	2.38122e-215	4.09928	0.898	0.058	4.76244e-212
BCL11A	5.60448e-204	4.20393	0.602	0.023	1.1209e-200
WDFY4	6.74205e-200	3.73591	0.571	0.021	1.34841e-196
COBLL1	6.79962e-181	5.90675	0.571	0.024	1.35992e-177
PLEKHG1	7.33567e-164	4.93482	0.643	0.037	1.46713e-160
CD24	2.06152e-161	6.15917	0.439	0.015	4.12304e-158
RUBCNL	7.68276e-160	1.70151	0.643	0.037	1.53655e-156
POU2AF1	3.93486e-156	4.88493	0.51	0.023	7.86972e-153
IGHA1	1.48618e-152	4.99054	0.367	0.01	2.97236e-149
TNFRSF13C	1.97942e-152	4.80548	0.786	0.066	3.95884e-149
HLA-DQA1	4.29129e-148	2.12558	0.755	0.059	8.58257e-145
TCF4	8.20574e-148	4.47057	0.612	0.038	1.64115e-144
CTSH	3.471e-145	5.79953	0.663	0.047	6.94201e-142
ADAM28	8.65817e-142	3.26775	0.643	0.043	1.73163e-138
ALOX5	4.94817e-133	4.39725	0.51	0.028	9.89635e-130
GNG7	4.59375e-130	4.66345	0.52	0.03	9.1875e-127
LINC00926	1.01739e-128	2.89159	0.582	0.039	2.03477e-125
2001-03-01	5.84092e-128	6.09014	0.347	0.012	1.16818e-124
CCSER1	1.51933e-123	3.71304	0.347	0.012	3.03866e-120
CD79B	1.19864e-122	4.39196	0.643	0.053	2.39728e-119
HLA-DRA	1.77336e-116	2.26251	0.806	0.093	3.54672e-113
HLA-DRB1	7.64973e-114	2.83243	0.867	0.116	1.52995e-110
ACP5	7.99403e-114	5.68025	0.653	0.062	1.59881e-110
DENND5B	4.35417e-112	4.63216	0.388	0.019	8.70834e-109
IGHM	5.9267e-111	3.4435	0.48	0.031	1.18534e-107
AFF3	5.84567e-108	2.98843	0.633	0.057	1.16913e-104
SWAP70	7.0188e-106	3.2437	0.745	0.085	1.40376e-102
CNR1	3.71704e-103	5.81722	0.194	0.003	7.43409e-100
HLA-DQB1	2.09096e-99	0.295613	0.51	0.039	4.18192e-96
HLA-DPA1	9.84487e-99	2.36881	0.898	0.146	1.96897e-95
IGKC	4.66847e-97	5.0692	0.265	0.009	9.33695e-94
CCDC50	1.27771e-94	4.25217	0.592	0.058	2.55541e-91
EBF1	1.6374e-89	3.40967	0.429	0.031	3.27481e-86
HHEX	9.42366e-89	1.63793	0.388	0.025	1.88473e-85
LINC02397	1.25283e-87	3.33979	0.367	0.022	2.50566e-84
LYN	1.32048e-83	2.31208	0.724	0.1	2.64096e-80
HLA-DRB5	3.4475e-83	0.326505	0.469	0.04	6.89501e-80
MEF2C	1.59704e-80	3.15199	0.408	0.031	3.19408e-77
C16orf74	6.49352e-75	3.7965	0.388	0.03	1.2987e-71
RAB31	6.1569e-73	2.47954	0.306	0.019	1.23138e-69
PDLIM1	1.51322e-71	2.35481	0.357	0.027	3.02644e-68
HVCN1	1.29927e-69	4.69728	0.429	0.04	2.59854e-66
PAX5	6.12461e-66	3.77269	0.255	0.014	1.22492e-62
CHPT1	3.07063e-65	2.86767	0.755	0.145	6.14127e-62
CD83	4.04775e-65	1.13495	0.643	0.096	8.0955e-62
MARCKS	6.75643e-65	0.47636	0.48	0.053	1.35129e-61
HLA-DPB1	1.24471e-64	2.57673	0.816	0.181	2.48942e-61
CD70	1.53229e-64	4.14981	0.276	0.017	3.06459e-61
FCRL1	3.32446e-62	4.2168	0.245	0.014	6.64892e-59
CD74	1.98195e-61	2.58977	0.969	0.359	3.96391e-58
FADS3	7.53239e-61	4.71875	0.429	0.046	1.50648e-57
CLIC4	3.91557e-60	2.18693	0.49	0.061	7.83114e-57
TP53I11	3.23193e-59	3.85159	0.327	0.027	6.46386e-56
DMD	3.88189e-56	3.98648	0.204	0.01	7.76377e-53
PHACTR1	1.29197e-55	1.54215	0.367	0.037	2.58394e-52
CEP170	2.2597e-54	3.49588	0.643	0.121	4.51939e-51
PALM2-AKAP2	2.27494e-54	2.03089	0.48	0.065	4.54988e-51
BASP1	2.13597e-52	0.380063	0.388	0.043	4.27193e-49
CXXC5	2.13716e-51	3.17603	0.449	0.06	4.27432e-48
SYNGR2	8.22783e-51	2.42223	0.796	0.2	1.64557e-47
ORAI2	8.40559e-51	2.96167	0.694	0.153	1.68112e-47
RAB30	1.01628e-48	2.85531	0.51	0.081	2.03257e-45
LY9	1.79415e-45	3.53042	0.827	0.282	3.58829e-42
CD37	3.21815e-45	2.18024	0.969	0.481	6.43629e-42
CLEC17A	4.69565e-45	3.5458	0.194	0.012	9.3913e-42
CIITA	1.41382e-44	1.41122	0.347	0.042	2.82763e-41
NIBAN3	2.9273e-44	2.96371	0.245	0.02	5.8546e-41
TRIO	3.37598e-44	2.09678	0.398	0.054	6.75196e-41
PPFIBP2	4.76663e-44	4.25025	0.214	0.016	9.53325e-41
PLCG2	6.59263e-44	2.37659	0.5	0.086	1.31853e-40
MAP3K8	7.28627e-44	2.54646	0.48	0.079	1.45725e-40
HLA-DMA	8.77382e-41	2.29552	0.418	0.067	1.75476e-37
NFKBID	1.91887e-40	1.75765	0.408	0.063	3.83773e-37
STRBP	3.25975e-40	2.38909	0.469	0.082	6.5195e-37
FCRL3	5.46501e-40	1.8248	0.398	0.06	1.093e-36
GALNT2	5.86616e-40	2.21788	0.449	0.077	1.17323e-36
KDM4B	1.62406e-39	3.5138	0.592	0.136	3.24812e-36
RNF144B	3.97734e-39	2.79032	0.296	0.034	7.95468e-36
ID3	5.13855e-39	2.62396	0.52	0.105	1.02771e-35
CTSZ	4.04501e-38	1.87518	0.551	0.114	8.09002e-35
IFI30	4.14688e-38	-0.677254	0.51	0.092	8.29376e-35
RASSF6	5.16959e-38	5.34377	0.133	0.007	1.03392e-34
ACSM3	8.91122e-38	3.07514	0.245	0.024	1.78224e-34
GRN	2.08317e-37	2.1619	0.531	0.111	4.16635e-34
JUND	9.42453e-37	2.01852	0.898	0.427	1.88491e-33
IGHV3-30	1.00701e-35	3.65978	0.173	0.013	2.01402e-32
CXCR4	1.00161e-34	1.98828	0.918	0.484	2.00321e-31
EZR	5.54653e-34	1.90984	0.878	0.398	1.10931e-30
IRF8	7.07705e-34	1.81378	0.265	0.031	1.41541e-30
IL7R	7.82259e-34	-2.40515	0	0.494	1.56452e-30
IRF4	1.68978e-33	0.516228	0.357	0.056	3.37956e-30
MAST4	5.09641e-33	3.73386	0.408	0.075	1.01928e-29
NR4A2	7.44224e-33	1.30587	0.418	0.077	1.48845e-29
LYL1	1.96419e-32	2.07423	0.316	0.047	3.92838e-29
JDP2	2.29699e-31	1.8151	0.214	0.022	4.59398e-28
AC007384.1	2.16692e-30	1.47058	0.388	0.072	4.33383e-27
REL	2.81412e-30	1.9647	0.663	0.204	5.62824e-27
LGALS1	1.15439e-29	2.75098	0.571	0.163	2.30877e-26
BCL2L11	7.78601e-29	2.50627	0.418	0.087	1.5572e-25
ENTPD1	7.7287e-28	4.29419	0.204	0.023	1.54574e-24
AIM2	4.88245e-27	3.45697	0.214	0.026	9.7649e-24
SEMA4B	1.72597e-25	2.13427	0.224	0.03	3.45194e-22
PDE4B	2.37541e-25	1.43783	0.622	0.201	4.75082e-22
NR4A3	9.77157e-25	3.24317	0.153	0.015	1.95431e-21
GM2A	1.04965e-24	0.896779	0.255	0.039	2.0993e-21
FYN	5.18681e-24	-1.96902	0.031	0.432	1.03736e-20
SLC9A7	1.52868e-23	2.59318	0.214	0.03	3.05735e-20
FABP5	1.88653e-23	-0.499828	0.235	0.035	3.77305e-20
ACTG1	2.64733e-22	1.46876	0.837	0.456	5.29466e-19
FYB1	4.5683e-22	-2.07028	0.051	0.573	9.1366e-19
ZFP36L1	7.17881e-22	1.47648	0.857	0.513	1.43576e-18
ELL3	1.49151e-21	3.77855	0.102	0.007	2.98303e-18
TAGLN2	8.14929e-21	1.00042	0.745	0.371	1.62986e-17
WHRN	1.10544e-20	1.67307	0.276	0.053	2.21089e-17
ARID5B	1.42433e-20	1.71555	0.714	0.295	2.84867e-17
NCF1	1.77174e-20	-1.60785	0.388	0.097	3.54348e-17
SEMA7A	3.03736e-20	2.89419	0.112	0.01	6.07472e-17
DENND3	3.34637e-20	2.16018	0.255	0.047	6.69274e-17
ADAM19	6.89689e-20	3.6558	0.214	0.035	1.37938e-16
SAT1	1.81038e-19	1.27879	0.622	0.255	3.62075e-16
CD3E	6.58452e-19	-2.05044	0	0.48	1.3169e-15
GIMAP5	2.15291e-18	-1.99624	0.031	0.499	4.30583e-15
GIMAP7	4.92534e-18	-2.035	0	0.463	9.85069e-15
BCL2	1.65048e-17	2.13746	0.52	0.193	3.30097e-14
CLIC1	4.82651e-17	0.990583	0.673	0.289	9.65301e-14
ANXA1	7.10598e-17	-2.04705	0	0.442	1.4212e-13
PMAIP1	8.24303e-17	0.336229	0.439	0.136	1.64861e-13
CD247	1.04512e-16	-1.91305	0.031	0.473	2.09024e-13
DERL3	2.2058e-16	0.925443	0.194	0.034	4.4116e-13
RPS11	2.52697e-16	1.09425	0.776	0.408	5.05394e-13
CCR7	5.66512e-16	1.03656	0.806	0.411	1.13302e-12
CREM	7.84023e-16	1.91825	0.449	0.157	1.56805e-12
DAPP1	7.86853e-16	1.59409	0.255	0.058	1.57371e-12
H3F3A	1.09509e-15	0.943164	0.816	0.496	2.19018e-12
TCF7	1.30895e-15	-1.60364	0.143	0.564	2.61789e-12
CAMK4	1.69025e-15	-1.89922	0.041	0.455	3.3805e-12
PIK3AP1	2.63679e-15	0.616802	0.337	0.093	5.27358e-12
PDE3B	3.24204e-15	-1.64408	0.102	0.52	6.48407e-12
ACTB	3.35311e-15	0.25761	0.837	0.474	6.70623e-12
SNED1	3.53524e-15	1.2342	0.408	0.13	7.07049e-12
SLFN5	4.11839e-15	-1.77828	0.051	0.467	8.23677e-12
TC2N	5.16613e-15	-1.89126	0.01	0.42	1.03323e-11
FAM43A	5.54549e-15	1.60626	0.204	0.04	1.1091e-11
BCL11B	5.85943e-15	-1.93014	0.02	0.425	1.17189e-11
SYNE2	6.53709e-15	-1.46695	0.133	0.486	1.30742e-11
RPS16	1.04094e-14	0.81689	0.837	0.489	2.08188e-11
RPS5	1.06032e-14	0.804704	0.806	0.46	2.12064e-11
SESN3	1.08682e-14	0.870083	0.816	0.434	2.17364e-11
CTSS	1.70952e-14	0.317615	0.459	0.162	3.41904e-11
LPP	1.99138e-14	1.43228	0.306	0.083	3.98277e-11
GRAMD1C	2.17229e-14	2.41146	0.163	0.028	4.34458e-11
RPS8	2.3736e-14	0.709633	0.827	0.516	4.7472e-11
EVL	3.03905e-14	-1.49293	0.204	0.588	6.0781e-11
MAP3K1	6.16333e-14	0.975388	0.551	0.223	1.23267e-10
POLD2	6.64683e-14	0.967963	0.286	0.076	1.32937e-10
BTG2	8.40801e-14	1.30953	0.663	0.318	1.6816e-10
ZNF107	9.52764e-14	2.57697	0.459	0.176	1.90553e-10
IL32	1.11571e-13	-1.92446	0.01	0.388	2.23142e-10
RORA	1.15183e-13	-1.75452	0.092	0.474	2.30367e-10
SLC16A3	1.22785e-13	-0.326648	0.224	0.051	2.4557e-10
ZFAS1	1.44632e-13	0.75033	0.765	0.422	2.89264e-10
RPS9	1.76129e-13	0.830698	0.867	0.542	3.52258e-10
LINC00861	1.79898e-13	-1.87115	0.02	0.399	3.59797e-10
RPS18	2.78914e-13	0.786189	0.796	0.513	5.57828e-10
BACH1	3.01532e-13	0.655671	0.582	0.249	6.03065e-10
GRASP	3.05777e-13	-2.40834	0.173	0.033	6.11555e-10
RPS23	6.02276e-13	0.743765	0.816	0.499	1.20455e-09
IL2RA	1.33358e-12	0.694916	0.122	0.019	2.66717e-09
PSAP	1.52356e-12	0.523718	0.735	0.416	3.04712e-09
CCR6	1.89099e-12	0.895626	0.276	0.078	3.78199e-09
AHCY	2.02975e-12	-0.77276	0.276	0.078	4.05949e-09
SPATS2	2.03269e-12	1.09182	0.163	0.032	4.06538e-09
RGS2	2.16777e-12	0.72948	0.357	0.117	4.33553e-09
LAPTM5	3.42506e-12	1.02508	0.694	0.405	6.85013e-09
RPL8	4.02516e-12	0.68682	0.837	0.564	8.05032e-09
EEF1B2	4.92646e-12	0.686611	0.806	0.484	9.85292e-09
SQSTM1	5.7123e-12	0.819376	0.816	0.563	1.14246e-08
MGAT4A	1.09209e-11	-1.72127	0.071	0.41	2.18418e-08
TCEA1	1.12594e-11	0.830018	0.633	0.322	2.25187e-08
MRPL54	1.5296e-11	1.2412	0.316	0.103	3.0592e-08
ATP6V1F	1.65398e-11	0.548359	0.5	0.217	3.30797e-08
PCK2	2.59634e-11	0.351615	0.255	0.072	5.19268e-08
LEF1	3.25328e-11	-1.77013	0.051	0.377	6.50655e-08
PGAP1	3.40729e-11	-0.265455	0.163	0.034	6.81457e-08
EEF1A1	5.17318e-11	0.563629	0.857	0.556	1.03464e-07
AAK1	5.49103e-11	-1.7558	0.041	0.364	1.09821e-07
2003-03-01	6.07446e-11	0.559349	0.235	0.064	1.21489e-07
HSP90AB1	6.27246e-11	0.74395	0.816	0.519	1.25449e-07
PRKCQ-AS1	6.68689e-11	-1.73009	0.01	0.331	1.33738e-07
RPL18A	9.96664e-11	0.683191	0.827	0.556	1.99333e-07
CD7	1.62602e-10	-1.87296	0.01	0.316	3.25203e-07
CCL5	1.94279e-10	-1.82445	0.031	0.337	3.88558e-07
TNFAIP3	2.49819e-10	-1.61647	0.122	0.435	4.99638e-07
ABLIM2	2.50446e-10	1.07255	0.102	0.016	5.00892e-07
KLHL6	3.32182e-10	1.27177	0.378	0.149	6.64363e-07
CD3D	3.33533e-10	-1.89118	0	0.295	6.67066e-07
MIR29B2CHG	3.87352e-10	1.44711	0.337	0.124	7.74705e-07
ERN1	4.63501e-10	-1.75722	0.031	0.334	9.27001e-07
BCL2A1	6.53777e-10	-1.33398	0.163	0.038	1.30755e-06
PITPNC1	7.89835e-10	-1.30731	0.082	0.393	1.57967e-06
RPLP1	8.68358e-10	0.557542	0.806	0.526	1.73672e-06
NT5E	1.01599e-09	1.24841	0.153	0.035	2.03198e-06
EVI5	1.06221e-09	1.12647	0.133	0.027	2.12441e-06
SNX29	1.30552e-09	0.695695	0.306	0.108	2.61105e-06
SATB1	1.34772e-09	-1.6653	0.041	0.335	2.69544e-06
HIVEP1	2.02023e-09	0.631951	0.245	0.077	4.04046e-06
IER5	2.15227e-09	1.08782	0.276	0.093	4.30455e-06
ATP6V0C	2.25102e-09	0.525009	0.592	0.303	4.50205e-06
TRAF1	2.42928e-09	-1.89104	0.01	0.287	4.85855e-06
KYNU	2.45153e-09	-1.24583	0.204	0.056	4.90306e-06
SERINC5	2.78364e-09	-1.74979	0.041	0.322	5.56727e-06
ODC1	2.87818e-09	-1.04586	0.286	0.098	5.75637e-06
CST7	2.94464e-09	-1.86689	0.01	0.284	5.88928e-06
BTLA	2.98223e-09	1.0032	0.184	0.049	5.96445e-06
RPL19	4.2415e-09	0.513254	0.847	0.501	8.48299e-06
RPL10A	4.6797e-09	0.648788	0.755	0.493	9.35939e-06
NELL2	5.40142e-09	-1.85371	0.02	0.291	1.08028e-05
ACSF2	5.44744e-09	3.37704	0.112	0.022	1.08949e-05
NDRG1	5.56708e-09	2.14488	0.265	0.092	1.11342e-05
WARS	7.41041e-09	1.34274	0.408	0.185	1.48208e-05
HSPB1	8.75627e-09	-1.11282	0.255	0.085	1.75125e-05
DDIT4	1.00901e-08	0.793717	0.327	0.129	2.01803e-05
CD28	1.01108e-08	-1.68867	0.02	0.287	2.02217e-05
TSPAN3	1.03479e-08	1.27267	0.276	0.099	2.06958e-05
IFIT2	1.39243e-08	-0.47513	0.133	0.03	2.78486e-05
SNX9	1.48137e-08	0.815477	0.469	0.227	2.96273e-05
LMNA	1.7109e-08	0.610847	0.214	0.066	3.42179e-05
SORL1	1.79434e-08	-1.19741	0.224	0.501	3.58869e-05
DGKA	1.79665e-08	-1.5402	0.122	0.387	3.5933e-05
AOAH	1.81199e-08	-1.95143	0	0.25	3.62397e-05
RASA3	1.86964e-08	-1.38719	0.092	0.371	3.73928e-05
ANKRD37	2.27862e-08	1.43719	0.153	0.039	4.55725e-05
GRAP2	2.43647e-08	-1.89675	0.01	0.26	4.87293e-05
RPS20	2.44928e-08	0.824194	0.724	0.505	4.89856e-05
TGFBR3	2.61497e-08	-1.94852	0	0.245	5.22994e-05
PIK3IP1	2.7456e-08	-1.36649	0.245	0.485	5.4912e-05
OAZ1	2.98412e-08	0.588488	0.622	0.412	5.96824e-05
CAMK1D	2.99187e-08	0.894317	0.255	0.091	5.98373e-05
NIN	3.11391e-08	1.10067	0.52	0.273	6.22782e-05
COX4I1	3.5053e-08	0.659285	0.612	0.391	7.0106e-05
RPL11	3.99454e-08	0.475694	0.827	0.53	7.98908e-05
RPL9	4.97718e-08	0.546465	0.776	0.552	9.95436e-05
RPS27	5.41073e-08	0.50336	0.786	0.513	0.000108215
RPL29	5.42121e-08	0.507706	0.755	0.525	0.000108424
RPL39	6.02158e-08	0.470987	0.827	0.541	0.000120432
HAGHL	7.61041e-08	2.20608	0.143	0.037	0.000152208
RPL37A	7.69808e-08	0.488608	0.745	0.451	0.000153962
RPL13	7.78419e-08	0.438884	0.827	0.504	0.000155684
RPL18	8.89624e-08	0.464471	0.765	0.494	0.000177925
PRKCA	1.04362e-07	-1.92578	0	0.228	0.000208725
AC107884.1	1.18493e-07	2.3589	0.112	0.025	0.000236986
SAMHD1	1.29026e-07	-1.5347	0.061	0.309	0.000258052
IFITM1	1.43297e-07	-1.65044	0.071	0.318	0.000286595
RPL22	1.62471e-07	0.504082	0.663	0.414	0.000324941
RPL5	1.62797e-07	0.423346	0.847	0.563	0.000325594
GABARAP	1.71574e-07	0.424898	0.694	0.413	0.000343149
RGPD2	1.81044e-07	1.44764	0.184	0.058	0.000362087
DUSP16	1.8782e-07	-1.61573	0.041	0.28	0.00037564
SERPINB9	1.8804e-07	0.70921	0.388	0.18	0.00037608
TNFRSF25	2.20031e-07	-1.9309	0	0.218	0.000440062
SUMF1	2.31213e-07	0.527865	0.235	0.084	0.000462427
ERAL1	2.53673e-07	1.72332	0.163	0.048	0.000507346
SLAMF7	2.8736e-07	1.22969	0.337	0.15	0.000574719
MACF1	3.02646e-07	-1.13685	0.194	0.455	0.000605292
RPL23A	3.70408e-07	0.396658	0.796	0.499	0.000740817
SCAMP4	3.80514e-07	0.842615	0.194	0.064	0.000761027
PTPRCAP	3.84716e-07	0.61848	0.643	0.396	0.000769433
P4HB	4.87123e-07	-1.23576	0.255	0.49	0.000974246
PPP1R15A	5.89053e-07	0.480444	0.541	0.301	0.00117811
HSPA5	6.15125e-07	-1.15495	0.133	0.373	0.00123025
RGCC	6.15867e-07	-1.41114	0.122	0.357	0.00123173
KLF2	6.25345e-07	-1.01923	0.214	0.448	0.00125069
NKG7	6.68377e-07	-1.88588	0.02	0.232	0.00133675
RPL32	6.99544e-07	0.412339	0.786	0.497	0.00139909
TRBC1	7.95133e-07	-1.78926	0.02	0.234	0.00159027
CD69	8.97672e-07	-0.968385	0.286	0.12	0.00179534
PPP1R16B	9.08295e-07	0.9803	0.418	0.212	0.00181659
MIAT	9.37323e-07	-1.77404	0.031	0.243	0.00187465
ATP6V0B	9.40619e-07	-0.494688	0.449	0.221	0.00188124
KLRK1	1.01101e-06	-1.90724	0.01	0.214	0.00202201
RPL35	1.04387e-06	0.547026	0.755	0.5	0.00208774
GNLY	1.23318e-06	-1.88556	0.02	0.223	0.00246635
SPOCK2	1.50498e-06	-1.10713	0.316	0.516	0.00300997
JAML	1.54131e-06	-1.95301	0.01	0.209	0.00308262
ATP2B4	1.56121e-06	-1.59256	0.051	0.264	0.00312242
RPLP2	1.79392e-06	0.458643	0.765	0.498	0.00358784
PI4K2A	1.83251e-06	0.946308	0.245	0.098	0.00366503
RACK1	2.10985e-06	0.473695	0.765	0.478	0.00421971
SYNJ2	2.26579e-06	0.39579	0.173	0.058	0.00453158
GNB5	2.57418e-06	0.25553	0.286	0.121	0.00514836
CD63	2.91947e-06	-0.780901	0.418	0.207	0.00583894
ECE1	3.35506e-06	1.37594	0.286	0.127	0.00671011
PRF1	3.66494e-06	-2.06307	0	0.182	0.00732987
PLAAT4	4.09235e-06	-1.74457	0.031	0.225	0.0081847
CLEC2B	4.37481e-06	-1.22565	0.082	0.299	0.00874962
RPL7	4.41332e-06	0.41613	0.633	0.415	0.00882664
SRGN	5.09802e-06	-0.813715	0.214	0.445	0.010196
H1FX	5.39322e-06	-1.62512	0.082	0.283	0.0107864
SLC4A2	5.39598e-06	0.693873	0.194	0.071	0.010792
RPL27A	5.42181e-06	0.517485	0.592	0.399	0.0108436
ARL10	5.46891e-06	0.452134	0.143	0.044	0.0109378
ATF5	5.47456e-06	3.37828	0.143	0.046	0.0109491
SYNE1	5.72056e-06	-1.45626	0.102	0.307	0.0114411
RPL28	6.42364e-06	0.383628	0.776	0.53	0.0128473
DDX23	6.5171e-06	0.507283	0.265	0.114	0.0130342
ZMIZ2	6.5925e-06	0.787866	0.286	0.129	0.013185
PYHIN1	6.88288e-06	-1.72738	0.041	0.231	0.0137658
RPL38	6.91224e-06	0.308564	0.796	0.541	0.0138245
TESPA1	7.28337e-06	-1.3999	0.051	0.248	0.0145667
YBX1	7.56117e-06	0.360924	0.704	0.479	0.0151223
RPS7	7.62241e-06	0.323295	0.786	0.516	0.0152448
TMSB4X	7.89208e-06	-0.903696	0.306	0.5	0.0157842
GPT2	8.10455e-06	2.80579	0.102	0.027	0.0162091
SLC35B2	8.14421e-06	1.39954	0.173	0.062	0.0162884
AHNAK	9.06e-06	-0.487708	0.194	0.391	0.01812
RPL36	9.13386e-06	0.380774	0.776	0.542	0.0182677
RPS15	9.14441e-06	0.407547	0.694	0.491	0.0182888
KIF2A	9.3629e-06	-1.11971	0.173	0.384	0.0187258
CRIM1	1.04578e-05	1.12199	0.112	0.031	0.0209155
ACTR3C	1.12237e-05	0.656181	0.143	0.046	0.0224474
CD8A	1.25354e-05	-2.08479	0	0.165	0.0250708
NME2	1.54936e-05	0.652384	0.51	0.327	0.0309872
INPP4B	1.6683e-05	-1.91512	0.01	0.177	0.033366
LYST	1.70352e-05	-1.33728	0.112	0.31	0.0340703
KLRB1	1.94085e-05	-2.09137	0.01	0.174	0.038817
KLRD1	1.98697e-05	-2.09602	0	0.158	0.0397393
RPL26	2.00357e-05	0.327246	0.735	0.53	0.0400714
RPL30	2.0863e-05	0.275226	0.786	0.497	0.041726
SOX12	2.10515e-05	0.328118	0.102	0.028	0.042103
ZNF738	2.14651e-05	3.60582	0.143	0.048	0.0429303
PARVB	2.20715e-05	-1.71959	0.133	0.043	0.0441429
RPL34	2.28385e-05	0.352857	0.786	0.546	0.045677
ZC3HAV1	2.30966e-05	-1.27952	0.194	0.376	0.0461933
RPL31	2.6589e-05	0.34521	0.643	0.403	0.0531779
RPL12	2.7136e-05	0.432672	0.704	0.484	0.0542719
AL162253.2	2.72506e-05	0.969796	0.214	0.09	0.0545012
TBC1D9B	2.95578e-05	1.04332	0.296	0.146	0.0591156
DOCK9	3.31201e-05	-1.39472	0.061	0.24	0.0662403
BIN2	3.3923e-05	-1.54986	0.061	0.239	0.0678459
RPL37	3.73144e-05	0.35097	0.724	0.479	0.0746288
SELL	3.82051e-05	-1.38287	0.163	0.335	0.0764103
ANK3	4.00608e-05	-1.63448	0.051	0.221	0.0801216
IPCEF1	4.10247e-05	-1.7257	0.02	0.18	0.0820493
UTRN	4.11062e-05	-1.12732	0.194	0.378	0.0822125
CYSLTR1	4.31971e-05	0.674743	0.224	0.097	0.0863941
EMB	4.40555e-05	-1.1821	0.163	0.349	0.0881109
CLDND1	4.76048e-05	-0.986493	0.235	0.419	0.0952096
DUSP1	5.05514e-05	-1.5609	0.173	0.067	0.101103
ACTN1	5.16226e-05	-1.79385	0.01	0.163	0.103245
GPR171	5.19709e-05	-1.88855	0.01	0.161	0.103942
GAPDH	5.51237e-05	0.352344	0.612	0.417	0.110247
ANKRD36	6.09553e-05	-1.08372	0.092	0.277	0.121911
RPL36A	6.1633e-05	0.309416	0.602	0.416	0.123266
SATB1-AS1	6.18587e-05	-1.689	0.031	0.189	0.123717
SLC2A3	6.3967e-05	0.395435	0.408	0.232	0.127934
RPL27	6.45672e-05	0.371162	0.684	0.455	0.129134
DCTPP1	6.58335e-05	0.357495	0.153	0.057	0.131667
CKS2	7.00175e-05	-1.41314	0.133	0.046	0.140035
SYTL2	7.06281e-05	-2.17607	0	0.14	0.141256
ANXA2	8.26261e-05	-0.553715	0.327	0.165	0.165252
DUSP2	8.57151e-05	-1.68944	0.051	0.212	0.17143
SLA2	8.62806e-05	-1.91965	0.01	0.154	0.172561
CTSW	8.77798e-05	-2.40765	0	0.137	0.17556
RPS14	8.90886e-05	0.253787	0.755	0.521	0.178177
KLRG1	9.25057e-05	-1.80189	0.031	0.183	0.185011
PLCL1	0.000100436	-2.00209	0.01	0.151	0.200872
RASGRP2	0.000101258	0.515151	0.337	0.178	0.202515
TUBA1B	0.000101406	0.262304	0.418	0.241	0.202812
UPP1	0.000106561	-1.54841	0.051	0.21	0.213122
GIGYF1	0.000107213	0.411491	0.224	0.101	0.214425
AQP3	0.000107277	-1.80267	0.02	0.166	0.214554
RPL10	0.000109601	0.321659	0.776	0.537	0.219202
CCL4	0.000109934	-4.26929	0	0.133	0.219869
APOBEC3C	0.00011493	0.851741	0.204	0.09	0.229861
RRP15	0.000116055	1.2916	0.122	0.042	0.23211
RHOBTB3	0.000119573	0.473333	0.112	0.036	0.239146
PDE4DIP	0.00011987	-1.03261	0.143	0.317	0.23974
ICOS	0.000122548	-2.18885	0	0.132	0.245097
EFCAB13	0.00012562	1.66103	0.102	0.032	0.25124
RPS28	0.000127365	0.357893	0.714	0.526	0.25473
USP12	0.000134134	0.499876	0.276	0.138	0.268268
CALR	0.000144331	0.275282	0.816	0.624	0.288661
TYROBP	0.000152066	-2.16926	0.01	0.145	0.304133
CD8B	0.000159611	-2.10072	0.01	0.144	0.319222
MRPL4	0.000166025	0.438102	0.224	0.104	0.33205
RPS27A	0.000171087	0.254366	0.816	0.542	0.342173
CD4	0.000176736	-2.2055	0	0.126	0.353472
NIBAN1	0.000180928	-1.35301	0.051	0.206	0.361855
SAMD3	0.000185285	-1.92061	0.01	0.142	0.37057
ATF3	0.000186309	-0.418407	0.143	0.054	0.372618
RDX	0.000201226	-1.35847	0.194	0.085	0.402452
SEC61B	0.000212148	-0.756387	0.194	0.364	0.424296
C1orf21	0.00021423	-2.26858	0	0.123	0.428459
LDLRAP1	0.000220798	-1.25449	0.071	0.228	0.441595
IL6ST	0.000227744	-1.23493	0.122	0.285	0.455488
APBA2	0.000232351	-2.15503	0	0.122	0.464701
ITGAX	0.000236893	0.593815	0.112	0.038	0.473786
EOMES	0.000241463	-2.60728	0	0.122	0.482926
CITED2	0.000242767	-1.55368	0.071	0.224	0.485534
PASK	0.000250927	-1.36473	0.102	0.259	0.501855
UBA52	0.000251447	0.314639	0.745	0.522	0.502894
PTPRJ	0.00025846	-1.30349	0.102	0.258	0.516921
AKNA	0.000259708	-0.973607	0.327	0.471	0.519415
RRBP1	0.000264514	-1.32137	0.061	0.212	0.529028
ARMCX6	0.000274441	0.401963	0.184	0.08	0.548881
TNFRSF18	0.000289866	2.97824	0.112	0.039	0.579733
LINC01550	0.000318346	-2.24934	0	0.117	0.636691
HNRNPLL	0.000322295	-1.98416	0.01	0.134	0.64459
PLEK	0.000328432	-1.46132	0.041	0.181	0.656863
FGR	0.000369301	-0.866177	0.143	0.057	0.738602
AC025164.1	0.00038701	0.322496	0.245	0.123	0.774021
RNF213	0.000398387	-0.737229	0.418	0.552	0.796774
DLEU2	0.000411165	0.687003	0.255	0.132	0.822329
LRRN3	0.000420501	-2.44	0	0.113	0.841003
ZNF891	0.000421016	-0.360793	0.153	0.063	0.842032
CLN5	0.000421515	0.634082	0.153	0.064	0.84303
SMARCD2	0.00045017	1.05511	0.214	0.105	0.900341
IL6R	0.000453678	-1.89703	0.02	0.145	0.907356
GZMB	0.000455353	-2.45828	0	0.112	0.910705
ZBTB10	0.000501719	1.69717	0.184	0.086	1
RUNX2	0.000515438	-1.87992	0.02	0.143	1
NEAT1	0.000515632	-0.627832	0.347	0.506	1
TIAM1	0.000522007	-2.29171	0	0.11	1
RPL22L1	0.000548334	0.485013	0.276	0.149	1
MT-ND4	0.000564712	-0.735038	0.296	0.492	1
FBLN7	0.000582356	-2.15079	0.01	0.125	1
PGD	0.000614383	-0.353493	0.265	0.137	1
AP000787.1	0.000631978	0.649253	0.173	0.078	1
CDKN1A	0.000632908	-1.10687	0.153	0.065	1
DYNLL1	0.00063748	0.482807	0.306	0.175	1
ATP2B1	0.000642957	0.431875	0.327	0.192	1
PPIF	0.000644642	-1.33284	0.163	0.072	1
GZMH	0.000668182	-2.56686	0	0.106	1
OASL	0.000674062	-3.80054	0	0.106	1
TRABD2A	0.000705833	-1.8478	0.02	0.139	1
RPL35A	0.000761519	0.274649	0.684	0.492	1
JUNB	0.000766733	0.383798	0.398	0.262	1
GNAQ	0.000778225	-2.09309	0.01	0.121	1
TXK	0.000812397	-2.04306	0.01	0.12	1
ITFG2	0.000889424	0.413376	0.327	0.189	1
AC119396.1	0.000894573	-1.15971	0.092	0.233	1
PTGER4	0.000931585	-1.34454	0.071	0.204	1
SLC16A7	0.0010194	-1.23703	0.102	0.239	1
RUNX1	0.00106876	-1.04191	0.092	0.231	1
RBM47	0.00107503	-2.22027	0.102	0.037	1
CASK	0.00109579	-1.34904	0.071	0.201	1
RGS10	0.00113865	-1.52485	0.133	0.275	1
HDAC5	0.00119064	0.413579	0.245	0.13	1
MT-ND3	0.00119778	-0.582425	0.327	0.506	1
CSGALNACT1	0.00120915	-1.45206	0.041	0.162	1
TSHZ2	0.00127855	-1.94952	0.031	0.144	1
CMC1	0.00141138	-1.85775	0.071	0.195	1
PHACTR2	0.00143587	-1.03305	0.082	0.215	1
PCMTD2	0.00150199	-1.17612	0.071	0.2	1
HOPX	0.0015037	-2.5705	0.01	0.111	1
YWHAH	0.00159995	-0.465409	0.224	0.118	1
MT-ND5	0.00160885	-0.434639	0.367	0.514	1
CYB5R3	0.00163323	0.347712	0.245	0.133	1
SLC4A7	0.00174804	-0.96344	0.112	0.25	1
TUBB4B	0.00177284	-0.422055	0.306	0.181	1
HELB	0.00178254	-1.47456	0.051	0.168	1
RPS19	0.00179561	0.250242	0.673	0.508	1
FGFBP2	0.00186281	-2.4744	0.02	0.123	1
RPS29	0.00196269	0.260969	0.653	0.455	1
CERS6	0.00197447	-1.83489	0.02	0.123	1
RFX5	0.0020063	0.824887	0.163	0.078	1
ATP8B2	0.00205658	-1.4151	0.051	0.166	1
SLC25A29	0.00211789	1.41587	0.102	0.04	1
FTL	0.00217271	-0.297535	0.612	0.444	1
ZEB1	0.00222047	0.779409	0.296	0.179	1
DPM2	0.0022804	0.316907	0.143	0.065	1
H2AFZ	0.00230136	0.451554	0.5	0.356	1
S100A10	0.00240775	-1.22968	0.163	0.288	1
AC092821.3	0.00252268	1.6424	0.235	0.136	1
KMT2D	0.00252951	0.279902	0.327	0.196	1
MPZL3	0.00257269	-2.14983	0.01	0.103	1
STAM2	0.00257405	0.458829	0.163	0.079	1
CRIP1	0.00258917	0.928448	0.418	0.283	1
CDC42BPB	0.00261436	0.378423	0.102	0.04	1
ST3GAL1	0.00263904	-1.3339	0.102	0.224	1
PEAK1	0.00273527	-0.55253	0.133	0.059	1
ATOX1	0.00284113	-0.847124	0.204	0.105	1
PTPRE	0.00289901	-1.91521	0.031	0.132	1
HIST1H1D	0.00303864	-1.37221	0.092	0.21	1
RETREG1	0.00318665	-1.64846	0.041	0.145	1
SEC24B	0.00343428	0.50395	0.316	0.195	1
SOD2	0.00392209	-2.22531	0.143	0.266	1
CEBPD	0.00402343	-2.19157	0.031	0.125	1
P4HA1	0.00408948	0.489419	0.133	0.061	1
PAG1	0.00442406	-0.450382	0.235	0.371	1
TAF4B	0.00458533	-0.827339	0.112	0.049	1
DENND1B	0.00467023	0.446801	0.163	0.082	1
SLC5A3	0.0047023	-1.01982	0.184	0.308	1
H2AFX	0.00535631	-0.792151	0.163	0.083	1
CD226	0.00567367	-0.588864	0.041	0.138	1
OTULINL	0.00580741	-1.64838	0.02	0.106	1
TTC39B	0.00593779	-1.52845	0.041	0.136	1
TCP11L2	0.00668177	0.925234	0.398	0.273	1
AUTS2	0.00670641	-1.33424	0.112	0.218	1
LDHB	0.00672765	-0.819062	0.398	0.473	1
ACSL1	0.00687745	-3.05886	0.143	0.07	1
ATXN7L1	0.00761398	-1.33943	0.061	0.159	1
RNF130	0.0076563	-0.374407	0.224	0.129	1
CBLB	0.00848475	-0.562167	0.255	0.371	1
CYTOR	0.00863487	-2.33563	0.02	0.1	1
NINJ1	0.00886845	-3.34692	0.031	0.114	1
PFKFB3	0.00896171	-1.02818	0.133	0.243	1
MT-ATP8	0.00971606	-0.45092	0.408	0.524	1
RCAN3	0.00987379	-1.07086	0.143	0.246	1
NFE2L1	0.0102259	-0.260365	0.214	0.124	1
MT-CO3	0.0103464	-0.411942	0.459	0.553	1
TUBA1A	0.0105483	-1.29471	0.224	0.134	1
HDAC4	0.0107417	-1.17989	0.092	0.19	1
TIGIT	0.0109128	-1.15997	0.031	0.113	1
ID2	0.0115173	-2.60557	0.041	0.124	1
MRPL19	0.0117858	1.30444	0.153	0.082	1
THBS1	0.0119509	-3.42855	0.041	0.122	1
YWHAE	0.0121741	0.274172	0.276	0.175	1
PHLDA1	0.0125439	-2.5257	0.031	0.109	1
EFHD2	0.0125592	-1.34452	0.133	0.228	1
AC093157.1	0.0143993	-1.42486	0.051	0.135	1
SPON1	0.0151926	-2.23767	0.031	0.106	1
AC008969.1	0.0152031	1.05813	0.112	0.055	1
NBPF19	0.0154514	-1.51192	0.051	0.134	1
C12orf57	0.0157883	-0.807991	0.235	0.336	1
WAKMAR2	0.016188	-1.53214	0.041	0.119	1
PLIN2	0.0175377	-2.76133	0.061	0.146	1
FAM83G	0.0180807	0.786795	0.122	0.063	1
PTPN12	0.0190135	-0.278306	0.153	0.084	1
GTDC1	0.0195539	-0.292127	0.133	0.07	1
WDR54	0.0196996	0.261133	0.163	0.093	1
ZBTB25	0.0200717	-0.59468	0.153	0.257	1
PHPT1	0.0204688	-0.293709	0.163	0.093	1
MARCKSL1	0.0206883	-1.09559	0.153	0.086	1
FTX	0.0208344	-0.751268	0.245	0.341	1
RIPOR2	0.02151	-0.607326	0.5	0.547	1
DNAJB1	0.0218434	-1.61119	0.102	0.195	1
ZNF831	0.0246283	-1.49894	0.041	0.112	1
CALM3	0.0250708	-1.58287	0.102	0.189	1
SYNE3	0.025972	0.285855	0.173	0.104	1
MIR155HG	0.0280876	-4.81574	0.102	0.051	1
RAP1B	0.0289119	-0.678696	0.367	0.453	1
ATM	0.0292009	-0.598184	0.551	0.598	1
AC020916.1	0.0294424	-1.23399	0.112	0.059	1
SLC12A2	0.0298787	-0.707329	0.112	0.059	1
TECPR1	0.0329846	-1.2158	0.051	0.121	1
MT2A	0.0334422	-1.68071	0.153	0.234	1
MAML2	0.0335237	-0.975368	0.153	0.237	1
ARHGAP26	0.0335675	-1.19241	0.071	0.146	1
CHMP7	0.0336346	-0.915361	0.153	0.238	1
AC068587.4	0.0337355	-1.45594	0.051	0.12	1
ILK	0.0351783	-0.256078	0.286	0.195	1
LRIG1	0.0356551	-1.37317	0.071	0.144	1
MT-CO2	0.0370201	0.275307	0.694	0.566	1
MT-CYB	0.0380793	-0.298262	0.49	0.56	1
C11orf68	0.0390665	0.471887	0.194	0.124	1
CALU	0.0394904	-1.51824	0.092	0.166	1
DPP4	0.041812	-1.71522	0.041	0.103	1
KCTD5	0.0443826	-0.612881	0.112	0.062	1
ATL2	0.0508063	0.689336	0.122	0.071	1
CPD	0.0516637	-1.13336	0.071	0.14	1
INF2	0.0521513	0.416255	0.112	0.063	1
VIM	0.054035	-0.613126	0.327	0.428	1
AC093010.2	0.0542231	-0.951553	0.051	0.113	1
RESF1	0.0548073	-0.496857	0.327	0.393	1
SLC7A6	0.0589387	-0.622347	0.133	0.212	1
TRIM73	0.0599442	-1.22677	0.071	0.135	1
NCBP3	0.0613456	0.334474	0.245	0.173	1
SMAD3	0.0613962	-0.560538	0.184	0.27	1
ITGA4	0.0627966	-0.774327	0.235	0.309	1
MT-ND1	0.0629497	-0.519114	0.449	0.488	1
CHAC1	0.0655704	-3.0176	0.102	0.057	1
BCL7B	0.067123	0.441214	0.184	0.122	1
SSBP2	0.0671614	-1.44726	0.051	0.108	1
LY75	0.0700526	0.387134	0.224	0.156	1
CTSB	0.0748365	-1.25533	0.245	0.167	1
H2AFY	0.0775429	-0.964873	0.153	0.22	1
ITGB1	0.0795087	-0.57535	0.204	0.277	1
DTD2	0.0821207	0.746306	0.102	0.06	1
HSPA8	0.0844505	0.263329	0.633	0.516	1
ZC3H12D	0.0853892	-1.02014	0.133	0.196	1
MBTPS1	0.0862863	-0.804491	0.153	0.22	1
ZYX	0.0865994	-1.15964	0.184	0.251	1
ODF2L	0.0876671	-0.825441	0.153	0.219	1
FOXRED1	0.0967878	-0.407082	0.102	0.061	1
ARAP2	0.100001	-0.687903	0.214	0.28	1
MIATNB	0.100814	-0.795596	0.071	0.127	1
EIF4A3	0.10159	-1.72423	0.204	0.143	1
OST4	0.107831	-0.736307	0.337	0.393	1
SGK1	0.11131	-2.28224	0.102	0.06	1
NR3C1	0.115745	0.30713	0.571	0.491	1
C2CD3	0.116307	0.306132	0.133	0.087	1
NCOA4	0.116686	-1.36588	0.265	0.199	1
GCLC	0.117087	-1.7625	0.163	0.111	1
MYO1G	0.117198	-0.531427	0.133	0.086	1
ABI2	0.120545	-0.365038	0.194	0.135	1
BEST1	0.120729	-2.28265	0.143	0.093	1
VCL	0.123793	-1.6282	0.112	0.071	1
CDK2AP2	0.130051	-0.669628	0.459	0.459	1
SMC4	0.130528	-0.376809	0.163	0.113	1
MIGA1	0.145242	-1.03012	0.061	0.106	1
DDX21	0.14676	-0.421529	0.255	0.189	1
TXNRD1	0.148842	-1.32392	0.235	0.172	1
TUBA4A	0.15222	-1.07828	0.224	0.169	1
MT-ND2	0.159797	-0.532788	0.48	0.553	1
HEXIM1	0.162728	-1.7621	0.133	0.091	1
CFLAR	0.164218	-0.424511	0.327	0.392	1
S100A11	0.167944	-0.956811	0.296	0.333	1
GABPB1-AS1	0.171188	-0.845858	0.184	0.233	1
HIST1H2AC	0.179327	-1.97512	0.173	0.123	1
TMSB10	0.18134	-0.562966	0.408	0.451	1
KDM5C	0.181881	-0.319947	0.184	0.134	1
SMPD4	0.182641	-0.27743	0.133	0.092	1
ATR	0.18336	-0.334687	0.235	0.176	1
PVT1	0.184259	-0.648382	0.082	0.128	1
ARF4	0.185504	-0.711314	0.316	0.351	1
MYC	0.186118	-1.64918	0.082	0.125	1
CYCS	0.186944	-0.332952	0.245	0.186	1
GK5	0.189235	-1.29833	0.071	0.112	1
GBP5	0.193713	-0.990436	0.122	0.168	1
N4BP2	0.196314	-0.773568	0.102	0.147	1
RPL36AL	0.197342	-0.487833	0.653	0.607	1
MTURN	0.201681	-1.08528	0.122	0.085	1
PEX13	0.204183	-0.341565	0.133	0.094	1
ABLIM1	0.204301	-0.570559	0.408	0.427	1
NFKBIA	0.207343	-0.92302	0.398	0.312	1
HIST1H2AG	0.209101	-1.17569	0.133	0.094	1
TPT1-AS1	0.209146	-0.854578	0.133	0.177	1
CEBPB	0.211415	-0.673743	0.224	0.275	1
PIK3C2B	0.212623	0.409958	0.112	0.078	1
SLC39A10	0.21893	-0.251936	0.194	0.145	1
MT-ATP6	0.219579	-0.289123	0.5	0.537	1
BIRC2	0.219698	-0.787651	0.194	0.237	1
PANK3	0.232612	0.352946	0.173	0.135	1
LINC01184	0.236147	-0.527313	0.122	0.087	1
TOB1	0.238064	-1.01427	0.112	0.154	1
SLAMF1	0.242573	-1.03245	0.102	0.144	1
SMAD7	0.242729	-0.897469	0.122	0.163	1
GARS-DT	0.24544	-0.608839	0.102	0.143	1
SLC3A2	0.246128	-0.333153	0.337	0.4	1
EP300	0.246605	0.449661	0.255	0.212	1
DENND5A	0.248208	-0.435508	0.082	0.121	1
NBPF15	0.252615	-0.708467	0.194	0.234	1
ERCC6L2	0.262986	-0.950238	0.102	0.139	1
GSTO1	0.265168	-0.724474	0.214	0.168	1
PLK3	0.269964	-1.45385	0.082	0.116	1
SLFN11	0.280541	-0.437287	0.163	0.125	1
LIMS1	0.28168	-2.39792	0.133	0.168	1
NXPE3	0.286326	-0.530246	0.082	0.116	1
IKZF2	0.291469	-1.81743	0.082	0.112	1
ATN1	0.301552	0.296987	0.102	0.074	1
CDC42EP3	0.306725	-0.652439	0.184	0.225	1
ZNF101	0.310415	-0.982975	0.092	0.124	1
MT-ND4L	0.311309	-0.296829	0.469	0.533	1
SH3BGRL3	0.311576	-0.454823	0.367	0.4	1
CTSD	0.319594	-1.32674	0.245	0.278	1
JUN	0.323079	-1.70801	0.173	0.136	1
APOBEC3G	0.326643	-0.613354	0.235	0.184	1
TXNIP	0.328552	-0.495711	0.602	0.601	1
FAAH2	0.329024	-0.674547	0.133	0.1	1
SLC35E1	0.329221	-0.299918	0.153	0.119	1
KIAA1586	0.332665	-0.68695	0.102	0.075	1
AC092279.1	0.335442	-0.621243	0.122	0.092	1
IL17RA	0.336383	-0.584559	0.163	0.198	1
SETD1B	0.339594	-0.609669	0.102	0.135	1
SLC1A5	0.339688	-0.433336	0.184	0.145	1
TXN	0.341121	-2.64082	0.204	0.157	1
LCORL	0.354041	-0.356617	0.173	0.137	1
TMEM199	0.356729	-0.294824	0.112	0.086	1
MYBBP1A	0.363041	-0.429511	0.143	0.111	1
PCNT	0.363633	-0.517487	0.112	0.145	1
IFRD1	0.367561	-1.03727	0.143	0.172	1
ANXA5	0.367869	-1.43456	0.184	0.217	1
PRDX1	0.370061	-0.476016	0.255	0.215	1
KCNQ1OT1	0.384999	-1.20611	0.122	0.093	1
SPAG9	0.397986	-0.608597	0.214	0.244	1
BRI3	0.403981	-0.970907	0.276	0.223	1
LGALS3	0.405295	-3.11201	0.153	0.118	1
INTS6	0.411042	-0.861021	0.214	0.237	1
FP671120.7	0.411918	-1.81214	0.122	0.096	1
NBPF26	0.416615	-0.373441	0.235	0.274	1
SACS	0.41819	-0.591467	0.143	0.115	1
USP42	0.432676	-0.277357	0.122	0.098	1
AHR	0.436344	-0.749027	0.143	0.115	1
NFXL1	0.440313	-1.15751	0.082	0.106	1
RPAP2	0.444413	-0.558368	0.143	0.17	1
RAB11A	0.445494	-0.698501	0.163	0.191	1
HIST1H1C	0.449083	0.382539	0.102	0.127	1
BBC3	0.461738	-0.493503	0.133	0.107	1
ATP6V1B2	0.476624	-0.905591	0.163	0.135	1
ZBTB37	0.512037	-0.652573	0.082	0.102	1
NISCH	0.518583	-0.74783	0.112	0.133	1
GADD45B	0.518812	-1.37506	0.204	0.178	1
HMG20A	0.528185	-0.393247	0.102	0.083	1
HSPA1A	0.52916	-3.88576	0.112	0.092	1
PDK1	0.53204	-0.740613	0.133	0.152	1
ANKRD36B	0.533134	-0.715862	0.163	0.181	1
GPR155	0.540045	-0.828395	0.082	0.1	1
CTSA	0.541469	-1.0494	0.184	0.156	1
POLR2A	0.547584	-0.40502	0.306	0.28	1
STIMATE	0.550342	-0.627932	0.122	0.142	1
SNHG5	0.555311	-0.561298	0.224	0.197	1
TMEM161B-AS1	0.562671	-0.604828	0.173	0.193	1
SELENOW	0.572606	-0.288254	0.122	0.142	1
IGF1R	0.584951	-1.02323	0.102	0.118	1
HIPK2	0.585532	1.28365	0.204	0.189	1
FP236383.5	0.597291	-1.34077	0.163	0.139	1
MDM4	0.601045	-0.268888	0.316	0.335	1
INSIG1	0.610998	-0.490136	0.194	0.173	1
RIOK3	0.619907	-0.373606	0.163	0.181	1
SDCBP	0.621217	-1.11803	0.214	0.227	1
PIEZO1	0.638385	-0.695251	0.112	0.127	1
DDX60L	0.66422	0.398619	0.112	0.126	1
SNHG12	0.669307	-0.465128	0.184	0.204	1
DGAT1	0.684144	-1.20154	0.102	0.091	1
NT5C3A	0.690777	-0.642535	0.173	0.187	1
S100A4	0.691754	-0.532069	0.245	0.228	1
METTL23	0.692082	0.291916	0.163	0.148	1
TBPL1	0.693937	-0.419468	0.122	0.109	1
PLD3	0.694035	-1.50979	0.143	0.152	1
TRBC2	0.697715	-0.296634	0.327	0.34	1
VPS13A	0.70651	-0.577575	0.204	0.181	1
HIST1H1E	0.708275	-0.523436	0.337	0.299	1
FERMT3	0.733498	-0.786384	0.224	0.205	1
LINC00342	0.749181	-0.793431	0.133	0.119	1
TRIM25	0.759499	-0.967761	0.133	0.121	1
STAM	0.763163	-0.633471	0.153	0.142	1
UBE2S	0.76383	-1.59015	0.122	0.112	1
SCYL3	0.773775	-0.306196	0.102	0.111	1
NFIC	0.785711	-0.466452	0.122	0.112	1
PPP1R12B	0.809069	-0.696539	0.102	0.094	1
ITPR1	0.825855	-0.548467	0.224	0.208	1
EIF4A1	0.878454	-0.36596	0.388	0.382	1
CSTB	0.896528	-2.15636	0.224	0.21	1
CEMIP2	0.907027	-0.596542	0.163	0.155	1
ATP13A3	0.918121	-1.94834	0.173	0.166	1
DPEP2	0.919886	-0.585663	0.173	0.164	1
NAMPT	0.922475	-2.70745	0.143	0.133	1
DUS1L	0.93075	-0.297315	0.173	0.175	1
MFSD1	0.937158	-0.881048	0.102	0.104	1
GSR	0.967378	-1.02095	0.122	0.121	1
PTPN23	0.975234	-0.507484	0.133	0.129	1
TSPOAP1-AS1	0.993551	-0.679126	0.112	0.11	1

## Sheet: info
C:\Users\laumc\Dropbox\COVID_HCC_CRC\scRNA\CRC\seurat\LN_Stimulated
C:\Users\laumc\Dropbox\COVID_HCC_CRC\scRNA\HCC_PBMC_5prime_TCR\integrated\Bcell_markers
