# Supplementary material for: Case report: Understanding the impact of persistent tissue-localization of SARS-CoV-2 on immune response activity via spatial transcriptomic analysis of two cancer patients with COVID-19 co-morbidity
Source: Front Immunol. 2022 Sep 12;13:978760. doi: 10.3389/fimmu.2022.978760 (PMC9510984; doi:10.3389/fimmu.2022.978760)
Supplement: Supplementary file 6 [file Table_4.xlsx]

## Sheet: Sheet2
Accession	Version
AY233278	AY233278.1
M57663	M57663.2
V00866	V00866.1
X02763	X02763.1
AB031267	AB031267.1
AB033554	AB033554.1
AB073838	AB073838.1
AB115551	AB115551.1
AB287314	AB287314.1
AP011084	AP011084.1
AP011085	AP011085.1
AP011086	AP011086.1
AP011087	AP011087.1
AP011088	AP011088.1
AP011090	AP011090.1
AP011091	AP011091.1
AP011093	AP011093.1
AP011094	AP011094.1
AY033073	AY033073.1
D00329	D00329.1
D00330	D00330.1
D23677	D23677.1
DQ463787	DQ463787.1
AB031265	AB031265.1
AB033550	AB033550.1
AB048704	AB048704.1
AB048705	AB048705.1
AB493842	AB493842.1
AB540583	AB540583.1
AF068756	AF068756.1
AF533983	AF533983.1
AP011097	AP011097.1
AP011098	AP011098.1
AP011099	AP011099.1
AP011100	AP011100.1
AP011101	AP011101.1
AP011102	AP011102.1
AP011104	AP011104.1
AP011105	AP011105.1
AP011106	AP011106.1
AP011108	AP011108.1
D00630	D00630.1
EU670263	EU670263.1
NC_003977	NC_003977
X75656	X75656.1
X75665	X75665.1
AB033558	AB033558.1
AB033559	AB033559.1
AB048702	AB048702.1
AB493846	AB493846.1
AF043594	AF043594.1
AM494716	AM494716.1
DQ315779	DQ315779.1
FJ904394	FJ904394.1
U95551	U95551.1
V01460	V01460.1
X02496	X02496.1
X80925	X80925.1
X80926	X80926.1
AB091255	AB091255.1
AB106564	AB106564.1
X75657	X75657.1
AY090458	AY090458.1
X69798	X69798.1
X75658	X75658.1
AB056513	AB056513.1
AF160501	AF160501.1
AB059659	AB059659.1
AB375160	AB375160.1
AB231908	AB231908.1
FJ023664	FJ023664.1
AB486012	AB486012.1
AF046996	AF046996.1
